# Supplementary material for: 1,3-Dicyclo­hexyl-3-[(pyridin-2-yl)carbon­yl]urea monohydrate from synchrotron radiation
Source: Acta Crystallogr Sect E Struct Rep Online. 2011 Sep 17;67(Pt 10):o2676–7. doi: 10.1107/S1600536811037512 (PMC3201464; doi:10.1107/S1600536811037512)
Supplement: Supplementary file 1 [file e-67-o2676-sup1.cif]

##############################################################################
#                                                                            #
# This CIF contains the data in a paper accepted for publication in          #
# Acta Crystallographica Section E. It conforms to the requirements of       #
# Notes for Authors for Acta Crystallographica Section E, and has been       #
# peer reviewed under the auspices of the IUCr Commission on Journals.       #
#                                                                            #
# Full details of the Crystallographic Information File format               #
# are given in the paper "The Crystallographic Information File (CIF):       #
# a New Standard Archive File for Crystallography" by S. R. Hall, F. H.      #
# Allen and I. D. Brown [Acta Cryst. (1991), A47, 655-685].                  #
#                                                                            #
# The current version of the core CIF dictionary is obtainable from          #
# ftp://ftp.iucr.org/pub/cif_core.dic.                                       #
#                                                                            #
# Software is freely available for graphical display of the structure(s)     #
# in this CIF. For information consult the CIF software page                 #
# http://www.iucr.org/resources/cif/software.                                #
#                                                                            #
# This file may be used for bona fide research purposes within the           #
# scientific community so long as proper attribution is given to the journal # 
# article from which it was obtained.                                        #
#                                                                            #
##############################################################################
data_global
_audit_creation_method     SHELXL-97
_journal_date_recd_electronic     2011-09-14
_journal_date_accepted     2011-09-14
_journal_name_full     'Acta Crystallographica, Section E'
_journal_year     2011
_journal_volume     67
_journal_issue     10
_journal_page_first     o2676
_journal_page_last     o2677
_journal_paper_category     QO
_journal_coeditor_code     HB6408
_publ_contact_author_name     ' Edward RT Tiekink '
_publ_contact_author_address
;
Department of Chemistry, University of Malaya,
50603 Kuala Lumpur, Malaysia
;
_publ_contact_author_email
;
edward.tiekink@gmail.com
;
_publ_contact_author_fax     ' +60 3 7967 4193 '
_publ_contact_author_phone     ' +60 3 7967 6775 '
_publ_section_title
;
1,3-Dicyclohexyl-3-[(pyridin-2-yl)carbonyl]urea monohydrate from synchrotron
radiation
;
loop_
    _publ_author_name
    _publ_author_footnote
    _publ_author_address
    ' Pinheiro, Alessandra C. ' .
;
Instituto de Tecnologia em Farmacos, Funda\,c\~ao Oswaldo Cruz (FIOCRUZ),
FarManguinhos, Rua Sizenando Nabuco, 100, Manguinhos, 21041-250 Rio de Janeiro,
RJ, Brazil
;
    ' de Souza, Marcus V. N. ' .
;
Instituto de Tecnologia em Farmacos, Funda\,c\~ao Oswaldo Cruz (FIOCRUZ),
FarManguinhos, Rua Sizenando Nabuco, 100, Manguinhos, 21041-250 Rio de Janeiro,
 RJ, Brazil
;
    'Wardell, James L.'
;
Additional correspondence author, e-mail: j.wardell@abdn.ac.uk.
;
;
Centro de Desenvolvimento Tecnol\'ogico em Sa\'ude (CDTS),
Funda\,c\~ao Oswaldo Cruz (FIOCRUZ), Casa Amarela,
Campus de Manguinhos, Av. Brasil 4365, 21040-900 Rio de Janeiro, RJ, Brazil
;
    'Wardell, Solange M. S. V.' .
;
CHEMSOL, 1 Harcourt Road, Aberdeen AB15 5NY, Scotland
;
    'Tiekink, Edward R. T.' .
;
Department of Chemistry, University of Malaya,
50603 Kuala Lumpur, Malaysia
;
data_I
_audit_creation_method     SHELXL-97
_chemical_name_systematic
;
1,3-Dicyclohexyl-3-[(pyridin-2-yl)carbonyl]urea monohydrate
;
_chemical_name_common     ?
_chemical_formula_moiety     'C19 H27 N3 O2, H2 O'
_chemical_formula_sum     'C19 H29 N3 O3'
_chemical_formula_iupac     'C19 H27 N3 O2, H2 O'
_chemical_formula_weight     347.46
_chemical_melting_point     ?
_symmetry_cell_setting     monoclinic
_symmetry_space_group_name_H-M     'P 21/c'
_symmetry_space_group_name_Hall     '-P 2ybc'
loop_
    _symmetry_equiv_pos_as_xyz
    'x, y, z'
    '-x, y+1/2, -z+1/2'
    '-x, -y, -z'
    'x, -y-1/2, z-1/2'
_cell_length_a     18.639(19)
_cell_length_b     5.035(5)
_cell_length_c     21.59(2)
_cell_angle_alpha     90.00
_cell_angle_beta     111.395(9)
_cell_angle_gamma     90.00
_cell_volume     1887(3)
_cell_formula_units_Z     4
_cell_measurement_reflns_used     908
_cell_measurement_theta_min     4.61
_cell_measurement_theta_max     25.50
_cell_measurement_temperature     120(2)
_exptl_crystal_description     lath
_exptl_crystal_colour     colourless
_exptl_crystal_size_max     0.25
_exptl_crystal_size_mid     0.08
_exptl_crystal_size_min     0.02
_exptl_crystal_density_diffrn     1.223
_exptl_crystal_density_meas     ?
_exptl_crystal_density_method     'not measured'
_exptl_crystal_F_000     752
_exptl_absorpt_coefficient_mu     0.045
_exptl_absorpt_correction_type     multi-scan
_exptl_absorpt_process_details     '(SADABS; Sheldrick, 2007)'
_exptl_absorpt_correction_T_min     0.743
_exptl_absorpt_correction_T_max     1.000
_exptl_special_details
;
;
_diffrn_ambient_temperature     120(2)
_diffrn_radiation_type     synchrotron
_diffrn_radiation_wavelength     0.6905
_diffrn_radiation_source     'Daresbury SRS station 9.8'
_diffrn_radiation_monochromator     'silicon 111'
_diffrn_measurement_device_type     'Bruker SMART APEXII CCD'
_diffrn_measurement_method     'fine-slice \w scans'
_diffrn_detector_area_resol_mean     ?
_diffrn_reflns_number     13440
_diffrn_reflns_av_R_equivalents     0.0430
_diffrn_reflns_av_sigmaI/netI     0.0419
_diffrn_reflns_theta_min     3.27
_diffrn_reflns_theta_max     25.60
_diffrn_reflns_theta_full     25.60
_diffrn_measured_fraction_theta_max     0.980
_diffrn_measured_fraction_theta_full     0.980
_diffrn_reflns_limit_h_min     -22
_diffrn_reflns_limit_h_max     23
_diffrn_reflns_limit_k_min     -6
_diffrn_reflns_limit_k_max     6
_diffrn_reflns_limit_l_min     -25
_diffrn_reflns_limit_l_max     26
_diffrn_standards_number     0
_diffrn_standards_interval_count     ?
_diffrn_standards_interval_time     ?
_diffrn_standards_decay_%     5
_refine_special_details
;
Refinement of <i>F</i>^2^ against ALL reflections. The weighted <i>R</i>-factor
<i>wR</i> and goodness of fit <i>S</i> are based on <i>F</i>^2^, conventional
<i>R</i>-factors <i>R</i> are based on <i>F</i>, with <i>F</i> set to zero for
negative <i>F</i>^2^. The threshold expression of <i>F</i>^2^ >
2\s(<i>F</i>^2^) is used only for calculating <i>R</i>-factors(gt) <i>etc</i>.
and is not relevant to the choice of reflections for refinement.
<i>R</i>-factors based on <i>F</i>^2^ are statistically about twice as large
as those based on <i>F</i>, and <i>R</i>- factors based on ALL data will be
even larger.
;
_reflns_number_total     3810
_reflns_number_gt     3200
_reflns_threshold_expression     I>2\s(I)
_refine_ls_structure_factor_coef     Fsqd
_refine_ls_matrix_type     full
_refine_ls_R_factor_all     0.0571
_refine_ls_R_factor_gt     0.0480
_refine_ls_wR_factor_gt     0.1190
_refine_ls_wR_factor_ref     0.1256
_refine_ls_goodness_of_fit_ref     1.064
_refine_ls_restrained_S_all     1.063
_refine_ls_number_reflns     3810
_refine_ls_number_parameters     238
_refine_ls_number_restraints     7
_refine_ls_hydrogen_treatment     mixed
_refine_ls_weighting_scheme     calc
_refine_ls_weighting_details
         'calc w=1/[\s^2^(Fo^2^)+(0.0475P)^2^+0.9558P] where P=(Fo^2^+2Fc^2^)/3'
_atom_sites_solution_hydrogens     geom
_atom_sites_solution_primary     direct
_atom_sites_solution_secondary     difmap
_refine_ls_shift/su_max     0.000
_refine_ls_shift/su_mean     0.000
_refine_diff_density_max     0.361
_refine_diff_density_min     -0.198
_refine_ls_extinction_method     none
_refine_ls_extinction_coef     ?
loop_
    _atom_type_symbol
    _atom_type_description
    _atom_type_scat_dispersion_real
    _atom_type_scat_dispersion_imag
    _atom_type_scat_source
    'C' 'C' 0.0030 0.0020
                         'International Tables Vol C Tables 4.2.6.8 and 6.1.1.4'
    'H' 'H' 0.0000 0.0000
                         'International Tables Vol C Tables 4.2.6.8 and 6.1.1.4'
    'N' 'N' 0.0060 0.0030
                         'International Tables Vol C Tables 4.2.6.8 and 6.1.1.4'
    'O' 'O' 0.0100 0.0060
                         'International Tables Vol C Tables 4.2.6.8 and 6.1.1.4'
_computing_data_collection     'APEX2 (Bruker, 2004)'
_computing_cell_refinement     'SAINT (Bruker, 2004)'
_computing_data_reduction     'SAINT (Bruker, 2004)'
_computing_structure_solution     'SHELXS97 (Sheldrick, 2008)'
_computing_structure_refinement     'SHELXL97 (Sheldrick, 2008)'
_computing_molecular_graphics
                      'ORTEP-3 (Farrugia, 1997) and DIAMOND (Brandenburg, 2006)'
_computing_publication_material     'publCIF (Westrip, 2010)'
loop_
    _atom_site_type_symbol
    _atom_site_label
    _atom_site_fract_x
    _atom_site_fract_y
    _atom_site_fract_z
    _atom_site_U_iso_or_equiv
    _atom_site_adp_type
    _atom_site_calc_flag
    _atom_site_refinement_flags
    _atom_site_occupancy
    _atom_site_symmetry_multiplicity
    _atom_site_disorder_assembly
    _atom_site_disorder_group
    O O1 0.70258(7) -0.1731(2) 0.59067(6) 0.0303(3) Uani d . 1 1 . .
    O O2 0.91282(6) 0.2990(2) 0.60869(5) 0.0301(3) Uani d . 1 1 . .
    N N1 0.69415(7) 0.2624(3) 0.61576(7) 0.0243(3) Uani d D 1 1 . .
    H H1N 0.7086(10) 0.425(2) 0.6115(9) 0.029 Uiso d D 1 1 . .
    N N2 0.79274(7) 0.1277(3) 0.58142(6) 0.0234(3) Uani d . 1 1 . .
    N N3 0.83745(8) 0.0413(3) 0.72128(7) 0.0337(3) Uani d . 1 1 . .
    C C1 0.72692(9) 0.0548(3) 0.59806(7) 0.0240(3) Uani d . 1 1 . .
    C C2 0.62543(9) 0.2342(3) 0.63269(8) 0.0258(3) Uani d . 1 1 . .
    H H2 0.6196 0.0428 0.6423 0.031 Uiso calc R 1 1 . .
    C C3 0.55414(10) 0.3205(4) 0.57442(8) 0.0338(4) Uani d . 1 1 . .
    H H3A 0.5482 0.2074 0.5354 0.041 Uiso calc R 1 1 . .
    H H3B 0.5606 0.5065 0.5625 0.041 Uiso calc R 1 1 . .
    C C4 0.48146(10) 0.2991(4) 0.59151(9) 0.0377(4) Uani d . 1 1 . .
    H H4A 0.4366 0.3659 0.5537 0.045 Uiso calc R 1 1 . .
    H H4B 0.4719 0.1105 0.5988 0.045 Uiso calc R 1 1 . .
    C C5 0.49011(10) 0.4583(4) 0.65350(9) 0.0396(4) Uani d . 1 1 . .
    H H5A 0.4935 0.6496 0.6443 0.048 Uiso calc R 1 1 . .
    H H5B 0.4440 0.4314 0.6653 0.048 Uiso calc R 1 1 . .
    C C6 0.56154(11) 0.3759(5) 0.71165(9) 0.0468(5) Uani d . 1 1 . .
    H H6A 0.5553 0.1908 0.7243 0.056 Uiso calc R 1 1 . .
    H H6B 0.5673 0.4914 0.7503 0.056 Uiso calc R 1 1 . .
    C C7 0.63413(10) 0.3957(4) 0.69461(8) 0.0354(4) Uani d . 1 1 . .
    H H7A 0.6438 0.5840 0.6870 0.043 Uiso calc R 1 1 . .
    H H7B 0.6790 0.3294 0.7325 0.043 Uiso calc R 1 1 . .
    C C8 0.78688(9) 0.0807(3) 0.51160(7) 0.0245(3) Uani d . 1 1 . .
    H H8 0.8211 0.2131 0.5015 0.029 Uiso calc R 1 1 . .
    C C9 0.81573(9) -0.1941(3) 0.50312(8) 0.0276(3) Uani d . 1 1 . .
    H H9A 0.7841 -0.3306 0.5141 0.033 Uiso calc R 1 1 . .
    H H9B 0.8697 -0.2155 0.5341 0.033 Uiso calc R 1 1 . .
    C C10 0.81124(10) -0.2337(3) 0.43150(8) 0.0308(4) Uani d . 1 1 . .
    H H10A 0.8470 -0.1091 0.4221 0.037 Uiso calc R 1 1 . .
    H H10B 0.8274 -0.4169 0.4261 0.037 Uiso calc R 1 1 . .
    C C11 0.72974(10) -0.1862(4) 0.38230(8) 0.0333(4) Uani d . 1 1 . .
    H H11A 0.6947 -0.3211 0.3891 0.040 Uiso calc R 1 1 . .
    H H11B 0.7287 -0.2052 0.3363 0.040 Uiso calc R 1 1 . .
    C C12 0.70189(10) 0.0901(4) 0.39131(8) 0.0331(4) Uani d . 1 1 . .
    H H12A 0.6483 0.1150 0.3599 0.040 Uiso calc R 1 1 . .
    H H12B 0.7346 0.2253 0.3812 0.040 Uiso calc R 1 1 . .
    C C13 0.70517(9) 0.1285(3) 0.46261(8) 0.0285(3) Uani d . 1 1 . .
    H H13A 0.6889 0.3113 0.4681 0.034 Uiso calc R 1 1 . .
    H H13B 0.6694 0.0028 0.4717 0.034 Uiso calc R 1 1 . .
    C C14 0.85976(9) 0.2239(3) 0.62575(7) 0.0241(3) Uani d . 1 1 . .
    C C15 0.87147(9) 0.2303(3) 0.69852(7) 0.0250(3) Uani d . 1 1 . .
    C C16 0.85324(11) 0.0380(4) 0.78661(9) 0.0406(4) Uani d . 1 1 . .
    H H16 0.8300 -0.0960 0.8039 0.049 Uiso calc R 1 1 . .
    C C17 0.90154(11) 0.2181(4) 0.83078(8) 0.0396(4) Uani d . 1 1 . .
    H H17 0.9112 0.2064 0.8770 0.048 Uiso calc R 1 1 . .
    C C18 0.93532(11) 0.4146(4) 0.80637(9) 0.0408(4) Uani d . 1 1 . .
    H H18 0.9679 0.5435 0.8352 0.049 Uiso calc R 1 1 . .
    C C19 0.92055(10) 0.4198(4) 0.73843(8) 0.0342(4) Uani d . 1 1 . .
    H H19 0.9436 0.5503 0.7199 0.041 Uiso calc R 1 1 . .
    O O1W 0.97088(8) 0.2514(3) 0.50550(6) 0.0385(3) Uani d D 1 1 . .
    H H1W 0.9509(12) 0.257(5) 0.5347(9) 0.058 Uiso d D 1 1 . .
    H H2W 0.998(2) 0.385(5) 0.507(2) 0.058 Uiso d PD 0.50 1 . .
    H H3W 0.994(2) 0.107(5) 0.508(2) 0.058 Uiso d PD 0.50 1 . .
loop_
    _atom_site_aniso_label
    _atom_site_aniso_U_11
    _atom_site_aniso_U_22
    _atom_site_aniso_U_33
    _atom_site_aniso_U_12
    _atom_site_aniso_U_13
    _atom_site_aniso_U_23
    O1 0.0384(6) 0.0207(6) 0.0363(6) -0.0051(5) 0.0192(5) -0.0030(5)
    O2 0.0307(6) 0.0385(7) 0.0230(5) -0.0049(5) 0.0121(5) 0.0002(5)
    N1 0.0300(7) 0.0190(6) 0.0281(7) -0.0023(5) 0.0155(6) -0.0002(5)
    N2 0.0295(7) 0.0234(6) 0.0195(6) -0.0012(5) 0.0116(5) -0.0010(5)
    N3 0.0417(8) 0.0361(8) 0.0248(7) -0.0032(6) 0.0138(6) 0.0041(6)
    C1 0.0287(8) 0.0223(8) 0.0220(7) -0.0013(6) 0.0104(6) 0.0004(6)
    C2 0.0305(8) 0.0239(8) 0.0284(8) -0.0001(6) 0.0172(7) 0.0030(6)
    C3 0.0312(9) 0.0483(10) 0.0232(8) -0.0035(7) 0.0114(7) -0.0021(7)
    C4 0.0293(9) 0.0512(11) 0.0327(9) -0.0017(8) 0.0115(7) 0.0044(8)
    C5 0.0344(9) 0.0495(11) 0.0410(10) 0.0074(8) 0.0208(8) 0.0028(8)
    C6 0.0408(10) 0.0770(15) 0.0279(9) 0.0091(10) 0.0190(8) 0.0026(9)
    C7 0.0320(9) 0.0524(11) 0.0225(8) 0.0037(8) 0.0106(7) -0.0017(8)
    C8 0.0313(8) 0.0277(8) 0.0169(7) -0.0018(6) 0.0116(6) -0.0017(6)
    C9 0.0322(8) 0.0265(8) 0.0229(8) 0.0026(6) 0.0087(6) -0.0008(6)
    C10 0.0396(9) 0.0294(9) 0.0261(8) 0.0027(7) 0.0152(7) -0.0037(7)
    C11 0.0419(10) 0.0359(9) 0.0199(8) -0.0003(7) 0.0085(7) -0.0042(7)
    C12 0.0367(9) 0.0354(9) 0.0228(8) 0.0031(7) 0.0058(7) -0.0014(7)
    C13 0.0320(8) 0.0275(8) 0.0266(8) 0.0016(7) 0.0113(7) -0.0013(6)
    C14 0.0307(8) 0.0217(7) 0.0210(7) 0.0015(6) 0.0107(6) 0.0015(6)
    C15 0.0292(8) 0.0277(8) 0.0195(7) 0.0029(6) 0.0105(6) 0.0009(6)
    C16 0.0501(11) 0.0479(11) 0.0275(9) -0.0006(9) 0.0187(8) 0.0071(8)
    C17 0.0428(10) 0.0571(12) 0.0188(8) 0.0073(9) 0.0111(7) 0.0022(8)
    C18 0.0412(10) 0.0490(11) 0.0269(9) -0.0013(8) 0.0061(8) -0.0112(8)
    C19 0.0417(10) 0.0357(10) 0.0274(8) -0.0052(7) 0.0152(7) -0.0043(7)
    O1W 0.0490(8) 0.0421(7) 0.0340(7) -0.0052(6) 0.0263(6) -0.0011(6)
_geom_special_details
;
All s.u.'s (except the s.u. in the dihedral angle between two l.s. planes) are
estimated using the full covariance matrix. The cell s.u.'s are taken into
account individually in the estimation of s.u.'s in distances, angles and
torsion angles; correlations between s.u.'s in cell parameters are only used
when they are defined by crystal symmetry. An approximate (isotropic)
treatment of cell s.u.'s is used for estimating s.u.'s involving l.s. planes.
;
loop_
    _geom_bond_atom_site_label_1
    _geom_bond_atom_site_label_2
    _geom_bond_site_symmetry_2
    _geom_bond_distance
    _geom_bond_publ_flag
    O1 C1 . 1.223(2) ?
    O2 C14 . 1.234(2) ?
    N1 C1 . 1.335(2) ?
    N1 C2 . 1.461(2) ?
    N1 H1N . 0.875(9) ?
    N2 C14 . 1.356(2) ?
    N2 C1 . 1.446(2) ?
    N2 C8 . 1.490(2) ?
    N3 C16 . 1.332(3) ?
    N3 C15 . 1.333(2) ?
    C2 C7 . 1.522(3) ?
    C2 C3 . 1.522(3) ?
    C2 H2 . 1.0000 ?
    C3 C4 . 1.532(3) ?
    C3 H3A . 0.9900 ?
    C3 H3B . 0.9900 ?
    C4 C5 . 1.517(3) ?
    C4 H4A . 0.9900 ?
    C4 H4B . 0.9900 ?
    C5 C6 . 1.517(3) ?
    C5 H5A . 0.9900 ?
    C5 H5B . 0.9900 ?
    C6 C7 . 1.529(3) ?
    C6 H6A . 0.9900 ?
    C6 H6B . 0.9900 ?
    C7 H7A . 0.9900 ?
    C7 H7B . 0.9900 ?
    C8 C9 . 1.520(3) ?
    C8 C13 . 1.523(2) ?
    C8 H8 . 1.0000 ?
    C9 C10 . 1.531(3) ?
    C9 H9A . 0.9900 ?
    C9 H9B . 0.9900 ?
    C10 C11 . 1.522(3) ?
    C10 H10A . 0.9900 ?
    C10 H10B . 0.9900 ?
    C11 C12 . 1.522(3) ?
    C11 H11A . 0.9900 ?
    C11 H11B . 0.9900 ?
    C12 C13 . 1.530(3) ?
    C12 H12A . 0.9900 ?
    C12 H12B . 0.9900 ?
    C13 H13A . 0.9900 ?
    C13 H13B . 0.9900 ?
    C14 C15 . 1.506(2) ?
    C15 C19 . 1.384(2) ?
    C16 C17 . 1.384(3) ?
    C16 H16 . 0.9500 ?
    C17 C18 . 1.377(3) ?
    C17 H17 . 0.9500 ?
    C18 C19 . 1.391(3) ?
    C18 H18 . 0.9500 ?
    C19 H19 . 0.9500 ?
    O1W H1W . 0.842(10) ?
    O1W H2W . 0.839(10) ?
    O1W H3W . 0.838(10) ?
loop_
    _geom_angle_atom_site_label_1
    _geom_angle_atom_site_label_2
    _geom_angle_atom_site_label_3
    _geom_angle_site_symmetry_1
    _geom_angle_site_symmetry_3
    _geom_angle
    _geom_angle_publ_flag
    C1 N1 C2 . . 121.98(13) ?
    C1 N1 H1N . . 120.7(12) ?
    C2 N1 H1N . . 116.7(12) ?
    C14 N2 C1 . . 124.18(14) ?
    C14 N2 C8 . . 118.65(13) ?
    C1 N2 C8 . . 117.10(12) ?
    C16 N3 C15 . . 116.63(16) ?
    O1 C1 N1 . . 125.83(15) ?
    O1 C1 N2 . . 120.91(13) ?
    N1 C1 N2 . . 113.01(14) ?
    N1 C2 C7 . . 110.20(13) ?
    N1 C2 C3 . . 110.25(14) ?
    C7 C2 C3 . . 110.76(14) ?
    N1 C2 H2 . . 108.5 ?
    C7 C2 H2 . . 108.5 ?
    C3 C2 H2 . . 108.5 ?
    C2 C3 C4 . . 111.27(15) ?
    C2 C3 H3A . . 109.4 ?
    C4 C3 H3A . . 109.4 ?
    C2 C3 H3B . . 109.4 ?
    C4 C3 H3B . . 109.4 ?
    H3A C3 H3B . . 108.0 ?
    C5 C4 C3 . . 110.89(15) ?
    C5 C4 H4A . . 109.5 ?
    C3 C4 H4A . . 109.5 ?
    C5 C4 H4B . . 109.5 ?
    C3 C4 H4B . . 109.5 ?
    H4A C4 H4B . . 108.1 ?
    C6 C5 C4 . . 111.37(16) ?
    C6 C5 H5A . . 109.4 ?
    C4 C5 H5A . . 109.4 ?
    C6 C5 H5B . . 109.4 ?
    C4 C5 H5B . . 109.4 ?
    H5A C5 H5B . . 108.0 ?
    C5 C6 C7 . . 111.68(16) ?
    C5 C6 H6A . . 109.3 ?
    C7 C6 H6A . . 109.3 ?
    C5 C6 H6B . . 109.3 ?
    C7 C6 H6B . . 109.3 ?
    H6A C6 H6B . . 107.9 ?
    C2 C7 C6 . . 110.88(15) ?
    C2 C7 H7A . . 109.5 ?
    C6 C7 H7A . . 109.5 ?
    C2 C7 H7B . . 109.5 ?
    C6 C7 H7B . . 109.5 ?
    H7A C7 H7B . . 108.1 ?
    N2 C8 C9 . . 111.57(12) ?
    N2 C8 C13 . . 111.29(13) ?
    C9 C8 C13 . . 111.61(13) ?
    N2 C8 H8 . . 107.4 ?
    C9 C8 H8 . . 107.4 ?
    C13 C8 H8 . . 107.4 ?
    C8 C9 C10 . . 110.41(13) ?
    C8 C9 H9A . . 109.6 ?
    C10 C9 H9A . . 109.6 ?
    C8 C9 H9B . . 109.6 ?
    C10 C9 H9B . . 109.6 ?
    H9A C9 H9B . . 108.1 ?
    C11 C10 C9 . . 110.95(14) ?
    C11 C10 H10A . . 109.5 ?
    C9 C10 H10A . . 109.4 ?
    C11 C10 H10B . . 109.4 ?
    C9 C10 H10B . . 109.5 ?
    H10A C10 H10B . . 108.0 ?
    C10 C11 C12 . . 110.77(14) ?
    C10 C11 H11A . . 109.5 ?
    C12 C11 H11A . . 109.5 ?
    C10 C11 H11B . . 109.5 ?
    C12 C11 H11B . . 109.5 ?
    H11A C11 H11B . . 108.1 ?
    C11 C12 C13 . . 110.71(14) ?
    C11 C12 H12A . . 109.5 ?
    C13 C12 H12A . . 109.5 ?
    C11 C12 H12B . . 109.5 ?
    C13 C12 H12B . . 109.5 ?
    H12A C12 H12B . . 108.1 ?
    C8 C13 C12 . . 109.96(14) ?
    C8 C13 H13A . . 109.7 ?
    C12 C13 H13A . . 109.7 ?
    C8 C13 H13B . . 109.7 ?
    C12 C13 H13B . . 109.7 ?
    H13A C13 H13B . . 108.2 ?
    O2 C14 N2 . . 122.07(15) ?
    O2 C14 C15 . . 118.57(14) ?
    N2 C14 C15 . . 119.32(14) ?
    N3 C15 C19 . . 123.94(15) ?
    N3 C15 C14 . . 117.52(14) ?
    C19 C15 C14 . . 118.40(14) ?
    N3 C16 C17 . . 123.96(18) ?
    N3 C16 H16 . . 118.0 ?
    C17 C16 H16 . . 118.0 ?
    C18 C17 C16 . . 118.71(17) ?
    C18 C17 H17 . . 120.6 ?
    C16 C17 H17 . . 120.6 ?
    C17 C18 C19 . . 118.37(17) ?
    C17 C18 H18 . . 120.8 ?
    C19 C18 H18 . . 120.8 ?
    C15 C19 C18 . . 118.38(17) ?
    C15 C19 H19 . . 120.8 ?
    C18 C19 H19 . . 120.8 ?
    H1W O1W H2W . . 112(3) ?
    H1W O1W H3W . . 109(3) ?
    H2W O1W H3W . . 114(4) ?
loop_
    _geom_torsion_atom_site_label_1
    _geom_torsion_atom_site_label_2
    _geom_torsion_atom_site_label_3
    _geom_torsion_atom_site_label_4
    _geom_torsion_site_symmetry_1
    _geom_torsion_site_symmetry_2
    _geom_torsion_site_symmetry_3
    _geom_torsion_site_symmetry_4
    _geom_torsion
    _geom_torsion_publ_flag
    C2 N1 C1 O1 . . . . 3.9(2) ?
    C2 N1 C1 N2 . . . . 178.19(12) ?
    C14 N2 C1 O1 . . . . -118.72(17) ?
    C8 N2 C1 O1 . . . . 58.28(19) ?
    C14 N2 C1 N1 . . . . 66.67(19) ?
    C8 N2 C1 N1 . . . . -116.33(15) ?
    C1 N1 C2 C7 . . . . 136.11(15) ?
    C1 N1 C2 C3 . . . . -101.33(17) ?
    N1 C2 C3 C4 . . . . -178.62(14) ?
    C7 C2 C3 C4 . . . . -56.4(2) ?
    C2 C3 C4 C5 . . . . 56.0(2) ?
    C3 C4 C5 C6 . . . . -55.1(2) ?
    C4 C5 C6 C7 . . . . 55.2(2) ?
    N1 C2 C7 C6 . . . . 178.06(15) ?
    C3 C2 C7 C6 . . . . 55.8(2) ?
    C5 C6 C7 C2 . . . . -55.4(2) ?
    C14 N2 C8 C9 . . . . 87.09(17) ?
    C1 N2 C8 C9 . . . . -90.08(17) ?
    C14 N2 C8 C13 . . . . -147.52(15) ?
    C1 N2 C8 C13 . . . . 35.31(19) ?
    N2 C8 C9 C10 . . . . -178.34(13) ?
    C13 C8 C9 C10 . . . . 56.45(17) ?
    C8 C9 C10 C11 . . . . -55.90(18) ?
    C9 C10 C11 C12 . . . . 56.71(19) ?
    C10 C11 C12 C13 . . . . -57.41(19) ?
    N2 C8 C13 C12 . . . . 177.61(13) ?
    C9 C8 C13 C12 . . . . -57.02(17) ?
    C11 C12 C13 C8 . . . . 57.10(19) ?
    C1 N2 C14 O2 . . . . -175.44(14) ?
    C8 N2 C14 O2 . . . . 7.6(2) ?
    C1 N2 C14 C15 . . . . 6.9(2) ?
    C8 N2 C14 C15 . . . . -170.02(13) ?
    C16 N3 C15 C19 . . . . -0.6(3) ?
    C16 N3 C15 C14 . . . . 174.98(15) ?
    O2 C14 C15 N3 . . . . -146.42(16) ?
    N2 C14 C15 N3 . . . . 31.3(2) ?
    O2 C14 C15 C19 . . . . 29.4(2) ?
    N2 C14 C15 C19 . . . . -152.84(15) ?
    C15 N3 C16 C17 . . . . 0.5(3) ?
    N3 C16 C17 C18 . . . . 0.4(3) ?
    C16 C17 C18 C19 . . . . -1.3(3) ?
    N3 C15 C19 C18 . . . . -0.2(3) ?
    C14 C15 C19 C18 . . . . -175.81(15) ?
    C17 C18 C19 C15 . . . . 1.2(3) ?
loop_
    _geom_hbond_atom_site_label_D
    _geom_hbond_atom_site_label_H
    _geom_hbond_atom_site_label_A
    _geom_hbond_site_symmetry_A
    _geom_hbond_distance_DH
    _geom_hbond_distance_HA
    _geom_hbond_distance_DA
    _geom_hbond_angle_DHA
    N1 H1n O1 1_565 0.877(12) 2.067(11) 2.908(3) 160.4(18)
    O1w H1w O2 . 0.84(2) 1.98(2) 2.820(3) 173.7(19)
    O1w H2w O1w 3_766 0.84(3) 1.97(3) 2.773(4) 162(4)
    O1w H3w O1w 3_756 0.84(3) 1.98(3) 2.799(4) 167(4)
    C17 H17 O1w 4_566 0.95 2.59 3.517(4) 164
    C18 H18 O2 2_756 0.95 2.47 3.367(4) 157
