# Supplementary material for: 1,3-Dicyclo­hexyl-3-[(pyridin-2-yl)carbon­yl]urea monohydrate from synchrotron radiation
Source: Acta Crystallogr Sect E Struct Rep Online. 2011 Sep 17;67(Pt 10):o2676–7. doi: 10.1107/S1600536811037512 (PMC3201464; doi:10.1107/S1600536811037512)
Supplement: Supplementary file 2 [file e-67-o2676-Isup2.hkl]

#
# h,k,l, Fc-squared, Fo-squared, sigma(Fo-squared) and status flag
#
data_I
_shelx_title ' ssf1294 in P2(1)/c'
_shelx_refln_list_code          4
_shelx_F_calc_maximum       85.78
_exptl_crystal_F_000       751.86
_reflns_d_resolution_high  0.7991
 
loop_
 _symmetry_equiv_pos_as_xyz
 'x, y, z'
 '-x, y+1/2, -z+1/2'
 '-x, -y, -z'
 'x, -y-1/2, z-1/2'
 
_cell_length_a    18.6390
_cell_length_b     5.0350
_cell_length_c    21.5900
_cell_angle_alpha  90.000
_cell_angle_beta  111.395
_cell_angle_gamma  90.000
 
_shelx_F_squared_multiplier     1.000
 
loop_
 _refln_index_h
 _refln_index_k
 _refln_index_l
 _refln_F_squared_calc
 _refln_F_squared_meas
 _refln_F_squared_sigma
 _refln_observed_status
   4   0   0        5.15        3.64      0.96 o
   6   0   0      928.34      870.80     26.24 o
   7   0   0      838.46      781.96     24.68 o
   8   0   0     3542.92     3632.48    159.25 o
   9   0   0     1514.60     1524.72     43.12 o
  10   0   0     1314.20     1450.78     41.62 o
  11   0   0      909.01      887.06     26.97 o
  12   0   0     1407.51     1432.57     41.20 o
  13   0   0      191.93      180.37      9.11 o
  14   0   0     1227.98     1426.78     87.54 o
  15   0   0      445.92      470.09     26.13 o
  16   0   0       39.02       38.29      4.35 o
  17   0   0      357.78      399.58     36.54 o
  18   0   0      243.56      271.89     29.73 o
  19   0   0       34.96       37.29      4.71 o
  20   0   0        0.89        2.03      4.89 o
  21   0   0        3.59        0.80      4.86 o
   2   1   0     1079.66     1035.65     23.23 o
   5   1   0      122.78      110.75      3.51 o
   6   1   0       41.97       42.29      1.93 o
   7   1   0      353.09      355.25      9.36 o
   8   1   0      186.93      182.76      5.42 o
   9   1   0        0.14        1.35      1.15 o
  10   1   0      872.68      898.28     20.95 o
  11   1   0       20.68       26.15      2.71 o
  12   1   0        0.50        0.83      1.38 o
  13   1   0      854.88      877.71     20.90 o
  14   1   0     1588.67     1551.67     34.37 o
  15   1   0       46.41       50.52      4.21 o
  16   1   0      261.60      265.70      9.62 o
  17   1   0        3.87        8.31      2.91 o
  18   1   0       83.43       86.71      4.73 o
  19   1   0       74.38       89.61      4.66 o
  20   1   0        3.63        5.18      2.72 o
  21   1   0        5.00        5.29      2.70 o
   1   2   0      568.44      477.72     12.31 o
   2   2   0        0.50        8.76      1.08 o
   3   2   0      218.86      234.38      6.59 o
   4   2   0       81.99       82.69      2.89 o
   5   2   0      494.05      440.14     10.30 o
   6   2   0        0.14       -0.63      0.95 o
   7   2   0      180.20      200.12      5.88 o
   8   2   0       41.55       35.95      2.01 o
   9   2   0      189.84      190.50      6.76 o
  10   2   0      565.61      543.74     13.68 o
  11   2   0      118.80      112.55      4.10 o
  12   2   0      510.54      495.00     13.21 o
  13   2   0        7.92        9.47      1.78 o
  14   2   0      269.30      272.02      8.10 o
  15   2   0       28.67       36.18      3.75 o
  16   2   0      122.52      118.42      5.04 o
  17   2   0        8.44        6.41      2.10 o
  18   2   0      333.10      311.98     13.24 o
  19   2   0      112.38      129.95      7.94 o
  20   2   0        2.96       -2.86      3.50 o
   1   3   0     1043.46     1151.73     31.18 o
   2   3   0        0.23        3.88      1.17 o
   3   3   0     1764.92     1700.60     36.51 o
   4   3   0      429.52      446.99     10.55 o
   5   3   0      108.29      140.85      4.24 o
   6   3   0      157.60      152.36      4.90 o
   7   3   0      111.69      102.34      3.74 o
   8   3   0        2.93        4.36      1.33 o
   9   3   0      680.06      650.35     16.07 o
  10   3   0      660.13      652.81     16.13 o
  11   3   0       31.08       37.91      2.44 o
  12   3   0       26.77       25.65      2.22 o
  13   3   0      208.37      191.57      8.17 o
  14   3   0      100.52       88.97     10.42 o
  15   3   0       98.32      103.39      5.56 o
  16   3   0        0.52       -1.21      2.06 o
  17   3   0       26.13       24.83      3.36 o
  18   3   0        6.59        3.56      2.35 o
  19   3   0       22.83       25.16      6.54 o
   0   4   0      289.03      328.85     15.53 o
   1   4   0      282.93      294.97     10.01 o
   2   4   0      132.41      137.73      6.51 o
   3   4   0       96.42       80.10      3.37 o
   4   4   0      247.29      267.26      8.55 o
   5   4   0       11.72       17.50      2.32 o
   6   4   0      208.22      231.75      8.09 o
   7   4   0       83.41       86.43      5.24 o
   8   4   0      284.68      271.43      9.49 o
   9   4   0       57.52       55.94      4.10 o
  10   4   0       26.83       28.60      3.06 o
  11   4   0       23.85       35.35      3.45 o
  12   4   0       36.28       34.56      3.42 o
  13   4   0       11.26       11.19      2.63 o
  14   4   0      124.10      126.56      7.46 o
  15   4   0        0.07       -1.69      2.27 o
  16   4   0       17.86       18.31      3.44 o
   1   5   0      544.21      606.61     26.02 o
   2   5   0       39.44       35.88      3.57 o
   3   5   0       12.38       19.06      2.78 o
   4   5   0      314.69      303.17     14.96 o
   5   5   0       47.12       54.44      4.34 o
   6   5   0      111.06      121.56      6.12 o
   7   5   0        7.59        9.68      2.63 o
   8   5   0      284.08      294.49     11.49 o
   9   5   0       34.05       43.94      3.89 o
  10   5   0        1.96        2.79      2.67 o
  11   5   0        1.75        1.57      2.29 o
  12   5   0       35.67       36.58      6.28 o
  13   5   0       11.15        9.61      2.71 o
   0   6   0      248.25      281.49     20.39 o
   1   6   0       61.04       52.86      5.63 o
   2   6   0        1.01       -1.55      4.19 o
   3   6   0        7.64       10.80      4.00 o
   4   6   0       29.77       21.56      6.55 o
   5   6   0        3.12        0.81      5.37 o
   6   6   0        0.66       -4.12      5.30 o
 -21   1   1       33.19       36.08      3.76 o
 -20   1   1        0.00        1.12      2.77 o
 -19   1   1        0.97        6.90      2.61 o
 -18   1   1      100.15      110.39      4.98 o
 -17   1   1      151.81      142.53      5.80 o
 -16   1   1       31.44       34.15      2.58 o
 -15   1   1        0.00        0.94      1.52 o
 -14   1   1      304.26      305.43      8.74 o
 -13   1   1      179.77      173.34      5.65 o
 -12   1   1      125.39      129.15      5.48 o
 -11   1   1      105.55       91.19      3.46 o
 -10   1   1      305.79      327.45      8.11 o
  -9   1   1     1275.81     1292.06     26.42 o
  -8   1   1     2026.06     2018.25     39.08 o
  -7   1   1        7.81        3.49      1.06 o
  -6   1   1      502.45      416.15     10.51 o
  -5   1   1     3001.84     2440.21     75.94 o
  -1   1   1      336.62      293.32      8.67 o
   1   1   1     1288.92     1193.80     34.40 o
   3   1   1      375.15      380.31      9.67 o
   4   1   1     1124.20     1095.02     24.51 o
   5   1   1     1672.77     1563.51     33.68 o
   6   1   1      341.61      291.16      7.85 o
   7   1   1      529.22      546.43     14.95 o
   8   1   1       25.90       17.03      1.63 o
   9   1   1      105.21       89.51      3.30 o
  10   1   1      451.70      458.00     11.85 o
  11   1   1       90.67      104.14      3.85 o
  12   1   1     1007.66      920.80     25.53 o
  13   1   1      133.68      130.05      4.62 o
  14   1   1        2.40        2.19      1.58 o
  15   1   1      195.51      208.43      6.67 o
  16   1   1       46.91       42.46      3.26 o
  17   1   1       24.42       23.02      4.30 o
  18   1   1       59.19       72.43      4.16 o
  19   1   1       18.56       15.33      2.60 o
  20   1   1        0.15       -1.54      2.28 o
  21   1   1        0.10        7.59      3.85 o
 -20   2   1       13.82       10.03      2.81 o
 -19   2   1      114.49      106.02      7.31 o
 -18   2   1        1.45        1.46      1.97 o
 -17   2   1       64.87       63.72      3.80 o
 -16   2   1      118.49      107.85      4.75 o
 -15   2   1      807.16      758.52     20.48 o
 -14   2   1      387.87      398.15     10.83 o
 -13   2   1      653.16      626.06     15.72 o
 -12   2   1      246.87      222.45      6.70 o
 -11   2   1      100.74       93.85      3.58 o
 -10   2   1        0.00       -1.05      1.09 o
  -9   2   1        1.43        0.17      1.06 o
  -8   2   1      510.38      468.67     11.90 o
  -7   2   1      282.76      251.82      7.08 o
  -6   2   1     1053.07     1022.49     21.38 o
  -5   2   1     1406.28     1403.81     30.62 o
  -4   2   1      195.31      185.54      5.00 o
  -3   2   1     4293.14     4570.11    135.88 o
  -2   2   1      975.16      968.67     25.40 o
  -1   2   1     1891.48     2012.23     48.38 o
   0   2   1     1351.23     1344.88     35.35 o
   1   2   1       86.56      119.35      3.95 o
   2   2   1     1130.16     1214.86     24.90 o
   3   2   1       13.85       29.15      1.55 o
   4   2   1      138.77      107.22      3.58 o
   5   2   1      648.65      636.61     14.18 o
   6   2   1        3.97        1.92      1.06 o
   7   2   1       79.04       88.88      3.26 o
   8   2   1      988.96      964.42     22.29 o
   9   2   1        5.00        7.16      1.57 o
  10   2   1      182.27      175.71      5.52 o
  11   2   1      555.70      516.73     13.30 o
  12   2   1      208.55      199.96      6.22 o
  13   2   1        0.01        1.86      1.48 o
  14   2   1        3.44        2.58      1.98 o
  15   2   1        1.28       -0.89      1.63 o
  16   2   1      106.07      105.82      4.71 o
  17   2   1       17.02       20.87      3.19 o
  18   2   1       96.21      112.04      7.18 o
  19   2   1       10.18       16.73      7.58 o
  20   2   1       32.91       36.30     10.97 o
 -19   3   1        1.18       -1.17      2.28 o
 -18   3   1       56.07       55.22      4.36 o
 -17   3   1       11.48       13.75      2.69 o
 -16   3   1       59.18       65.46      4.47 o
 -15   3   1        8.35        7.51      2.44 o
 -14   3   1      138.62      127.53      5.23 o
 -13   3   1        2.76       12.30      2.90 o
 -12   3   1       43.25       40.02      2.81 o
 -11   3   1      352.99      358.49      9.90 o
 -10   3   1        3.15        2.90      1.38 o
  -9   3   1      122.17      119.48      4.23 o
  -8   3   1        2.75        0.44      1.22 o
  -7   3   1      195.08      188.57      5.83 o
  -6   3   1      126.21      128.53      4.37 o
  -5   3   1       60.35       76.78      2.74 o
  -4   3   1       12.81       11.52      1.19 o
  -3   3   1        6.10       40.92      1.98 o
  -2   3   1     1360.31     1468.38     36.87 o
  -1   3   1      196.68      191.66      6.89 o
   0   3   1      363.74      348.97     11.22 o
   1   3   1       57.74       51.25      2.84 o
   2   3   1     1422.79     1362.25     31.13 o
   3   3   1       11.13       38.13      2.05 o
   4   3   1      177.29      191.19      5.79 o
   5   3   1       11.42       10.95      1.22 o
   6   3   1      431.49      372.54      9.91 o
   7   3   1       86.22       96.39      3.57 o
   8   3   1      162.95      146.03      4.83 o
   9   3   1      315.54      324.25      9.04 o
  10   3   1      532.81      531.56     15.56 o
  11   3   1      114.14      115.53      4.97 o
  12   3   1      324.17      314.49     10.36 o
  13   3   1       37.83       39.51      3.02 o
  14   3   1        1.05        1.41      2.22 o
  15   3   1        0.00        0.07      2.28 o
  16   3   1        1.57        3.05      2.39 o
  17   3   1       98.07      110.08      8.54 o
  18   3   1        0.16       -3.99      2.66 o
 -17   4   1       13.98       17.79      2.88 o
 -16   4   1       42.34       48.46      4.26 o
 -15   4   1       27.51       28.99      6.12 o
 -14   4   1        0.19        2.36      2.36 o
 -13   4   1        4.69        9.41      2.46 o
 -12   4   1      156.45      147.52      6.90 o
 -11   4   1       42.31       41.60      3.63 o
 -10   4   1      114.48      120.36      6.06 o
  -9   4   1      497.08      502.70     17.30 o
  -8   4   1       18.85       24.62      2.93 o
  -7   4   1      347.56      332.75     10.20 o
  -6   4   1        0.08        2.31      1.42 o
  -5   4   1      232.53      244.43      7.25 o
  -4   4   1      157.28      162.78      5.35 o
  -3   4   1      205.43      206.32      6.53 o
  -2   4   1       29.37       39.17      2.81 o
  -1   4   1      819.65      822.21     27.21 o
   0   4   1        2.62       23.72      2.25 o
   1   4   1     1193.35     1197.72     32.59 o
   2   4   1      102.29      105.40      4.03 o
   3   4   1      101.29       88.90      4.65 o
   4   4   1       20.56       29.94      2.58 o
   5   4   1      127.22      129.05      5.28 o
   6   4   1      228.63      225.85      9.35 o
   7   4   1       23.08       27.68      2.59 o
   8   4   1       83.56       79.17      3.92 o
   9   4   1      411.39      372.65     16.73 o
  10   4   1       71.48       77.19      7.18 o
  11   4   1       17.32        9.64      2.43 o
  12   4   1       80.34       68.04      4.67 o
  13   4   1       39.28       34.72      3.55 o
  14   4   1       46.61       55.57     11.21 o
  15   4   1       10.53       16.12      2.83 o
  16   4   1       48.34       67.46      4.81 o
 -13   5   1        0.80       -1.82      2.29 o
 -12   5   1       76.80       85.96     13.03 o
 -11   5   1       18.35       24.57      3.45 o
 -10   5   1       24.82       34.52      3.61 o
  -9   5   1      180.68      176.89      7.92 o
  -8   5   1        7.62        9.70      2.58 o
  -7   5   1       71.87       80.45      4.96 o
  -6   5   1      127.05      153.23      7.18 o
  -5   5   1      208.63      185.53     15.09 o
  -4   5   1      156.77      174.57      8.05 o
  -3   5   1      139.37      143.24      7.03 o
  -2   5   1       52.04       44.93      3.82 o
  -1   5   1       44.53       47.08      3.33 o
   0   5   1       27.24       37.72      3.05 o
   1   5   1       94.59       98.10      5.40 o
   2   5   1        7.60        6.77      3.83 o
   3   5   1       94.78      116.69      7.54 o
   4   5   1        5.32        6.08      2.45 o
   5   5   1        1.18        7.11      2.47 o
   6   5   1        5.33        4.35      2.32 o
   7   5   1       53.96       63.83      5.11 o
   8   5   1       64.86       72.86      5.08 o
   9   5   1       10.84       17.73      4.13 o
  10   5   1       91.14       86.41      5.33 o
  11   5   1       30.17       27.96      4.20 o
  12   5   1       19.48       18.48      3.83 o
  -6   6   1        0.00       -4.29      2.86 o
  -5   6   1        1.75        1.43      3.12 o
  -4   6   1      102.33       67.34      9.71 o
  -2   6   1       70.62       89.34      9.42 o
  -1   6   1       20.63       41.43      7.29 o
   0   6   1       75.29       77.95      6.06 o
   1   6   1      153.82      185.89     15.01 o
   2   6   1        4.18        0.69      3.32 o
   3   6   1       53.68       49.64      6.84 o
   4   6   1       47.10       48.97      5.76 o
   5   6   1       14.61       12.33      4.11 o
   6   6   1       13.46       20.68      5.15 o
 -22   0   2        5.45        3.90      4.27 o
 -21   0   2      119.44      121.19     17.37 o
 -20   0   2        0.74       -1.47      6.51 o
 -19   0   2        2.26        3.35      3.38 o
 -18   0   2        2.88        5.72      3.13 o
 -17   0   2        4.53        4.80      5.34 o
 -16   0   2      753.78      816.64     78.63 o
 -15   0   2       11.00        9.24      3.53 o
 -14   0   2     2367.67     2220.24    118.01 o
 -13   0   2      521.88      504.68     19.84 o
 -12   0   2     1566.80     1605.31     45.68 o
 -11   0   2        5.97        6.04      2.29 o
 -10   0   2     1147.56     1215.89     35.57 o
  -9   0   2      759.86      711.31     22.18 o
  -8   0   2     1960.18     2017.50     55.21 o
  -7   0   2      653.86      628.32     19.71 o
  -6   0   2      760.71      707.91     21.70 o
  -3   0   2       55.16       33.23      2.04 o
   5   0   2      117.03      101.58      4.28 o
   6   0   2      938.06      928.14     27.73 o
   7   0   2      162.22      160.24      6.33 o
   8   0   2     1242.97     1224.21     45.12 o
   9   0   2        1.16        1.28      1.97 o
  10   0   2     3890.66     3736.09    140.68 o
  11   0   2       25.64       32.88      2.72 o
  12   0   2      607.09      569.17     30.69 o
  13   0   2     2360.92     2319.06     99.35 o
  14   0   2      282.92      230.80     13.36 o
  15   0   2       15.19       18.50      5.34 o
  16   0   2       62.09       86.22     10.05 o
  17   0   2       17.67       16.06      3.85 o
  18   0   2       62.99       74.18      7.51 o
  19   0   2      159.33      171.59      9.60 o
  20   0   2       36.28       43.97      9.13 o
 -21   1   2       19.17       18.41      6.21 o
 -20   1   2       21.59       23.27      3.13 o
 -19   1   2        2.31        1.32      2.39 o
 -18   1   2      181.33      203.80      9.49 o
 -17   1   2     1272.95     1220.43     34.54 o
 -16   1   2      231.93      257.04      7.71 o
 -15   1   2      405.65      406.17     11.02 o
 -14   1   2      274.58      287.73      8.31 o
 -13   1   2        0.08        0.39      1.33 o
 -12   1   2       53.56       64.28      2.95 o
 -11   1   2      869.87      832.54     19.63 o
 -10   1   2      281.49      299.70      7.92 o
  -9   1   2      104.25       94.29      3.07 o
  -8   1   2      654.27      624.57     13.88 o
  -7   1   2       29.04       23.86      1.53 o
  -6   1   2     1000.53      991.49     24.72 o
  -5   1   2     4002.45     3752.82    171.18 o
  -4   1   2      557.33      570.11     12.63 o
  -2   1   2      909.66      782.19     18.15 o
   1   1   2      128.51      144.56      4.86 o
   2   1   2     1150.59     1165.13     25.77 o
   3   1   2      443.12      426.03     10.63 o
   4   1   2     1727.91     1658.88     38.93 o
   5   1   2      931.86      912.37     20.97 o
   6   1   2      180.45      157.23      4.78 o
   7   1   2      392.27      413.89     10.70 o
   8   1   2        1.75        2.31      1.15 o
   9   1   2       74.25       74.95      3.00 o
  10   1   2      861.54      871.60     20.41 o
  11   1   2        0.19        1.10      1.33 o
  12   1   2       54.60       63.59      3.04 o
  13   1   2        0.16       -0.04      1.64 o
  14   1   2        5.29        0.51      1.59 o
  15   1   2        0.02       -2.03      1.87 o
  16   1   2       13.35       10.47      2.23 o
  17   1   2       53.69       45.54      3.73 o
  18   1   2        5.72        7.40      2.36 o
  19   1   2       30.15       31.75      3.21 o
  20   1   2      135.72      150.19      7.03 o
 -21   2   2        1.50       -1.01      2.41 o
 -20   2   2       39.87       39.65      3.78 o
 -19   2   2        5.60        6.90      3.72 o
 -18   2   2      110.67      111.52      5.00 o
 -17   2   2      292.83      283.81      9.36 o
 -16   2   2        0.53        1.02      1.81 o
 -15   2   2       69.95       64.86      3.57 o
 -14   2   2      748.04      722.14     17.64 o
 -13   2   2      459.21      435.38     11.51 o
 -12   2   2     1258.68     1296.42     29.13 o
 -11   2   2        2.18        1.73      1.28 o
 -10   2   2      528.88      504.22     12.78 o
  -9   2   2      504.85      460.99     11.71 o
  -8   2   2      856.80      826.17     17.75 o
  -7   2   2       75.17       72.85      3.10 o
  -6   2   2     2709.37     2742.97     68.39 o
  -5   2   2     1530.21     1462.07     29.24 o
  -4   2   2      271.83      309.40      7.60 o
  -3   2   2     2636.71     2547.62     52.04 o
  -2   2   2      513.28      699.84     17.17 o
  -1   2   2        6.25       28.00      1.59 o
   1   2   2     2860.48     3069.69    125.77 o
   2   2   2      264.58      205.19      5.39 o
   3   2   2      511.94      511.04     11.68 o
   4   2   2      989.70     1133.00     23.46 o
   5   2   2       19.84       31.02      1.79 o
   6   2   2       54.94       49.47      2.52 o
   7   2   2      113.10      112.33      3.85 o
   8   2   2      383.22      369.95      9.89 o
   9   2   2      789.98      715.73     17.36 o
  10   2   2       82.87       83.89      3.38 o
  11   2   2      189.39      203.76      6.30 o
  12   2   2      242.25      239.36      7.19 o
  13   2   2      218.00      221.61      6.87 o
  14   2   2      280.29      265.18      7.89 o
  15   2   2      116.99      120.14      6.70 o
  16   2   2        0.93       -1.34      1.87 o
  17   2   2      142.11      157.65      8.84 o
  18   2   2        4.75        5.01      3.16 o
  19   2   2      152.45      178.46     12.51 o
 -19   3   2       39.52       34.19      3.58 o
 -18   3   2      212.17      221.21      9.43 o
 -17   3   2       26.52       22.82      3.19 o
 -16   3   2      212.30      202.91      8.20 o
 -15   3   2        1.61        1.03      1.82 o
 -14   3   2      305.50      274.73     10.63 o
 -13   3   2      531.36      530.97     23.91 o
 -12   3   2      118.33      124.88      4.99 o
 -11   3   2     1156.92     1118.38     34.27 o
 -10   3   2        0.46        1.59      1.29 o
  -9   3   2       47.19       54.87      2.97 o
  -8   3   2       32.29       34.84      2.18 o
  -7   3   2      389.04      415.31     10.92 o
  -6   3   2      309.44      309.14      7.82 o
  -5   3   2      128.47      139.34      4.13 o
  -4   3   2        3.40        3.20      1.00 o
  -3   3   2     2631.53     2826.51     52.99 o
  -2   3   2       10.60       13.02      1.37 o
  -1   3   2       22.97       40.91      2.52 o
   0   3   2      886.09      896.91     28.93 o
   1   3   2      313.87      329.19     10.70 o
   2   3   2       40.23       44.95      2.29 o
   3   3   2      532.80      533.44     12.35 o
   4   3   2     1216.05     1254.20     25.86 o
   5   3   2      706.93      658.01     16.07 o
   6   3   2        0.04        3.51      1.22 o
   7   3   2       14.79       13.16      1.57 o
   8   3   2      373.51      372.32     11.59 o
   9   3   2      297.32      251.71      8.52 o
  10   3   2       45.13       52.49      3.34 o
  11   3   2      173.72      161.97      6.27 o
  12   3   2       58.38       59.60      4.10 o
  13   3   2       78.03       78.09      4.82 o
  14   3   2      177.46      170.98      9.55 o
  15   3   2        6.90       -0.63      2.19 o
  16   3   2      100.63      109.60      5.86 o
  17   3   2        8.99        9.64      4.11 o
  18   3   2      105.43      106.77     27.27 o
 -17   4   2       44.55       34.99      3.93 o
 -16   4   2       26.87       28.40      3.44 o
 -15   4   2        1.70        2.48      2.24 o
 -14   4   2      229.54      235.68     10.35 o
 -13   4   2        0.01       -0.02      2.15 o
 -12   4   2      287.05      290.07     11.14 o
 -11   4   2       59.06       59.92      4.28 o
 -10   4   2       43.45       48.91      3.86 o
  -9   4   2       53.12       63.10      4.71 o
  -8   4   2      397.50      406.88     12.13 o
  -7   4   2       30.12       28.56      2.72 o
  -6   4   2      173.69      184.93      5.89 o
  -5   4   2      316.00      360.57     11.90 o
  -4   4   2      222.96      240.19      6.58 o
  -3   4   2       31.84       34.47      2.27 o
  -2   4   2      524.95      504.23     15.54 o
  -1   4   2       44.20       55.23      3.21 o
   0   4   2        4.49       12.81      2.18 o
   1   4   2      124.98      127.33      6.21 o
   2   4   2      168.08      174.01      7.66 o
   3   4   2      322.32      328.42     10.98 o
   4   4   2      470.52      483.39     14.41 o
   5   4   2        0.18        3.26      1.63 o
   6   4   2      276.39      275.89      9.28 o
   7   4   2      133.40      126.67      5.25 o
   8   4   2      101.65       89.53      4.29 o
   9   4   2        3.04        7.76      2.23 o
  10   4   2       49.38       42.25      3.21 o
  11   4   2       51.62       50.44      4.01 o
  12   4   2       17.79       18.57      2.85 o
  13   4   2      116.03      120.30      7.18 o
  14   4   2        0.87        1.89      2.27 o
  15   4   2        7.54        5.35      2.56 o
  16   4   2        7.69        7.73      2.56 o
 -13   5   2       25.06       31.32      3.60 o
 -12   5   2        6.29        7.85      2.66 o
 -11   5   2        5.78        6.39      2.59 o
 -10   5   2      126.33      118.49      6.17 o
  -9   5   2       72.42       64.82      4.81 o
  -8   5   2       13.60       14.41      2.88 o
  -7   5   2      120.82      135.34      6.72 o
  -6   5   2      201.91      208.18     10.54 o
  -5   5   2        1.59        4.71      2.70 o
  -4   5   2       19.40       18.80      3.59 o
  -3   5   2        2.41        5.90      2.28 o
  -2   5   2      408.39      412.67     11.58 o
  -1   5   2      114.78      127.00      6.91 o
   0   5   2      421.12      452.34     14.37 o
   1   5   2        6.04        2.61      2.18 o
   2   5   2        1.70        5.00      2.30 o
   3   5   2      101.78      116.72      8.10 o
   4   5   2       50.12       54.57      6.92 o
   5   5   2      405.16      374.63     17.84 o
   6   5   2       13.38       15.20      3.88 o
   7   5   2       38.93       44.55      4.82 o
   8   5   2        3.06        4.46      2.97 o
   9   5   2      177.67      196.03     10.28 o
  10   5   2        2.76        2.37      2.82 o
  11   5   2       37.38       42.33      4.78 o
  12   5   2       61.40       47.06     13.47 o
  -6   6   2        8.86        9.41      3.71 o
  -5   6   2      146.34      137.73     12.92 o
  -4   6   2       33.10       45.19      7.51 o
  -3   6   2        0.90       -1.29      2.76 o
  -2   6   2        0.01       -2.80      4.05 o
  -1   6   2        5.64        2.06      3.97 o
   0   6   2       10.65       15.31      5.15 o
   1   6   2       11.48       23.42      4.19 o
   2   6   2       17.00       21.85      4.00 o
   3   6   2        0.44        2.06      3.73 o
   4   6   2       51.53       37.34      5.18 o
   5   6   2        6.75        7.25      3.81 o
 -22   1   3       15.15       10.70      3.30 o
 -21   1   3       14.08       10.33      2.82 o
 -20   1   3        0.90        1.76      2.28 o
 -19   1   3       59.03       56.66      4.18 o
 -18   1   3        3.67        2.68      3.51 o
 -17   1   3      189.05      198.40      7.16 o
 -16   1   3       29.32       41.40      2.71 o
 -15   1   3      207.29      208.65      6.57 o
 -14   1   3      634.55      636.29     15.85 o
 -13   1   3       42.42       42.92      2.51 o
 -12   1   3       54.04       63.42      2.89 o
 -11   1   3      134.24      143.97      4.30 o
 -10   1   3      494.95      510.88     11.85 o
  -9   1   3      662.57      672.77     15.45 o
  -8   1   3     1398.96     1422.27     31.08 o
  -7   1   3      139.20      123.93      3.91 o
  -6   1   3      284.18      271.90      7.58 o
  -5   1   3     2058.61     1827.51     38.48 o
  -4   1   3      177.38      162.22      4.70 o
  -3   1   3     1636.02     1571.31     44.04 o
  -2   1   3      516.50      394.02     11.38 o
  -1   1   3     1414.81     1424.27     42.66 o
   1   1   3      512.02      459.84     15.89 o
   2   1   3      129.10       89.23      3.02 o
   3   1   3      546.49      466.17     19.09 o
   4   1   3      185.35      190.45      5.46 o
   5   1   3     1396.17     1300.66     28.47 o
   6   1   3     1883.49     1935.46     40.87 o
   7   1   3      957.41      956.60     21.98 o
   8   1   3      306.36      310.02      8.49 o
   9   1   3        9.72       13.06      1.49 o
  10   1   3       75.99       76.06      3.14 o
  11   1   3       40.82       33.24      2.19 o
  12   1   3        5.27        3.10      1.53 o
  13   1   3      127.96      126.91      4.62 o
  14   1   3       28.42       31.65      2.81 o
  15   1   3       13.68       11.65      2.28 o
  16   1   3       31.40       33.85      3.03 o
  17   1   3        0.84       -0.39      2.11 o
  18   1   3       57.75       56.05      3.82 o
  19   1   3       34.90       38.66      3.47 o
  20   1   3       15.78       12.93      3.78 o
 -21   2   3       11.00       10.00      2.81 o
 -20   2   3       39.65       36.00      5.29 o
 -19   2   3       23.01       20.15      3.47 o
 -18   2   3        3.54        2.68      2.04 o
 -17   2   3      374.63      370.77     11.42 o
 -16   2   3        8.06        8.22      2.07 o
 -15   2   3      971.27      971.30     32.88 o
 -14   2   3      395.85      373.46     11.34 o
 -13   2   3      733.12      710.19     17.31 o
 -12   2   3      129.29      129.95      5.09 o
 -11   2   3      266.02      253.14      7.30 o
 -10   2   3       30.86       30.27      1.97 o
  -9   2   3        0.80        0.90      0.96 o
  -8   2   3        1.26        2.02      0.94 o
  -7   2   3     3055.80     3089.61     61.80 o
  -6   2   3      807.61      874.97     18.71 o
  -5   2   3     3592.16     3444.64    114.45 o
  -4   2   3       54.47       51.27      2.00 o
  -3   2   3      483.03      521.47     11.92 o
  -2   2   3      257.56      276.37      7.70 o
  -1   2   3     1232.69     1212.95     27.75 o
   0   2   3       65.67       58.99      3.24 o
   1   2   3        0.33        2.13      1.66 o
   2   2   3      147.94      161.64      4.44 o
   3   2   3       26.13       32.59      1.59 o
   4   2   3       24.98       46.99      1.92 o
   5   2   3      998.00      926.98     24.62 o
   6   2   3      298.08      337.77      9.06 o
   7   2   3      330.07      319.43      8.69 o
   8   2   3      393.24      348.74      9.42 o
   9   2   3      133.32      135.86      4.58 o
  10   2   3      319.69      300.80     11.89 o
  11   2   3        0.44        0.59      1.37 o
  12   2   3       33.83       35.25      2.48 o
  13   2   3       46.60       43.94      3.66 o
  14   2   3       16.11        8.41      2.14 o
  15   2   3      109.04      102.33      6.44 o
  16   2   3        0.02       -2.92      2.24 o
  17   2   3       57.10       55.72      3.94 o
  18   2   3      101.35      102.37      8.90 o
  19   2   3      122.78      137.80      8.43 o
 -19   3   3        0.37       -2.66      2.15 o
 -18   3   3        3.53        4.13      2.08 o
 -17   3   3        0.52       -0.05      1.95 o
 -16   3   3       41.35       35.82      2.99 o
 -15   3   3      166.39      171.95      6.40 o
 -14   3   3       91.94       83.17      3.95 o
 -13   3   3       51.84       57.23      3.45 o
 -12   3   3      449.78      449.86     13.18 o
 -11   3   3       44.79       40.51      2.75 o
 -10   3   3        7.57       17.09      1.99 o
  -9   3   3        2.62       15.21      1.64 o
  -8   3   3      444.60      410.58     10.86 o
  -7   3   3      467.54      423.37     10.16 o
  -6   3   3       28.24       27.77      1.64 o
  -5   3   3      670.00      680.10     15.20 o
  -4   3   3       42.14       45.16      2.06 o
  -3   3   3       21.87       38.61      2.61 o
  -2   3   3        5.80        3.17      1.10 o
  -1   3   3        3.36        6.99      1.41 o
   0   3   3       69.98       69.52      3.26 o
   1   3   3      293.07      247.98      9.73 o
   2   3   3        6.33       11.01      1.34 o
   3   3   3       64.00       64.76      2.47 o
   4   3   3      371.73      344.35      8.55 o
   5   3   3      194.04      188.26      5.80 o
   6   3   3       10.85       13.39      1.90 o
   7   3   3      123.92      119.73      4.90 o
   8   3   3      118.56      122.43      5.08 o
   9   3   3       28.79       26.45      2.49 o
  10   3   3      213.07      205.34      7.43 o
  11   3   3      393.16      398.71     14.12 o
  12   3   3      134.77      126.42      7.02 o
  13   3   3        7.90        5.65      1.94 o
  14   3   3       32.24       27.68      2.83 o
  15   3   3        7.14        7.36      3.15 o
  16   3   3       40.15       41.00      4.74 o
  17   3   3       63.64       68.93      6.93 o
  18   3   3       18.43       23.48      5.08 o
 -17   4   3       12.52        7.38      2.57 o
 -16   4   3        8.11        1.54      2.30 o
 -15   4   3       18.24       17.75      3.50 o
 -14   4   3        5.60       11.22      3.53 o
 -13   4   3       22.79       28.34      3.16 o
 -12   4   3        4.55        4.01      1.88 o
 -11   4   3      108.16      107.38      6.44 o
 -10   4   3      353.11      358.88     11.08 o
  -9   4   3      107.39      102.19      5.84 o
  -8   4   3      113.46      107.58      4.59 o
  -7   4   3        4.16        2.15      1.56 o
  -6   4   3       26.13       49.47      3.06 o
  -5   4   3     1210.39     1248.57     28.16 o
  -4   4   3      154.16      157.10      4.77 o
  -3   4   3       83.78       79.40      3.39 o
  -2   4   3      194.78      190.00      7.75 o
  -1   4   3        2.84        8.69      2.10 o
   0   4   3      316.51      330.31     10.90 o
   1   4   3       29.89       43.87      3.42 o
   2   4   3       16.19       25.65      2.84 o
   3   4   3      113.26      120.69      7.46 o
   4   4   3      644.13      637.83     20.73 o
   5   4   3       44.47       58.52      3.89 o
   6   4   3      761.55      713.56     20.08 o
   7   4   3       84.56       91.03      4.30 o
   8   4   3       50.28       54.63      4.58 o
   9   4   3        0.65       -1.06      1.57 o
  10   4   3        0.04        3.78      1.87 o
  11   4   3       25.18       30.32      2.78 o
  12   4   3        1.91        0.94      2.53 o
  13   4   3       88.93       88.75     17.33 o
  14   4   3       35.46       34.39      4.52 o
  15   4   3        5.66        9.67      3.47 o
 -13   5   3        2.24       -0.67      2.35 o
 -12   5   3      319.05      324.52     12.47 o
 -11   5   3       25.98       39.10      3.73 o
 -10   5   3       28.82       33.58      3.79 o
  -9   5   3       57.15       68.53      4.76 o
  -8   5   3      353.45      397.28     15.24 o
  -7   5   3       78.26       87.23      6.16 o
  -6   5   3       97.05      131.68      9.63 o
  -5   5   3        4.23        6.90      3.53 o
  -4   5   3       11.61       22.26      2.94 o
  -3   5   3       26.10       29.12      3.19 o
  -2   5   3      286.56      302.15     10.41 o
  -1   5   3      134.01      155.92      6.29 o
   0   5   3        9.71       21.06      2.91 o
   1   5   3        0.76        0.64      2.17 o
   2   5   3       33.45       37.07      6.53 o
   3   5   3       96.22       97.77      5.60 o
   4   5   3       32.63       30.57      3.50 o
   5   5   3       96.46      111.92      6.18 o
   6   5   3       53.81       55.46      9.88 o
   7   5   3        1.02        4.45      2.04 o
   8   5   3        0.06       -0.13      2.42 o
   9   5   3        8.85       11.34      2.85 o
  10   5   3       53.61       65.47      8.65 o
  11   5   3      138.47      138.05     10.56 o
  12   5   3        1.68        2.87      3.83 o
  -6   6   3        9.99       12.44      5.08 o
  -5   6   3       13.95       20.68      5.67 o
  -4   6   3       68.01       89.32      6.68 o
  -3   6   3       52.21       52.18      5.38 o
  -2   6   3       20.81       34.96      6.70 o
  -1   6   3       64.41       70.80      8.98 o
   0   6   3       26.76       16.78      5.30 o
   1   6   3       23.98       22.72      3.98 o
   2   6   3       16.28       15.88      3.73 o
   3   6   3       59.66       52.25      5.38 o
   4   6   3       13.71       14.38      4.03 o
   5   6   3       40.37       34.54      5.41 o
 -22   0   4       21.37       29.51      5.37 o
 -21   0   4      228.95      251.98     15.82 o
 -20   0   4      125.38      113.62      9.75 o
 -19   0   4        8.78       10.83      3.52 o
 -18   0   4      256.42      292.62     22.15 o
 -17   0   4      475.85      481.57     41.80 o
 -16   0   4      426.82      409.52     17.30 o
 -15   0   4       73.76       73.66      5.20 o
 -14   0   4      254.37      286.43     10.64 o
 -13   0   4       44.33       56.80      3.52 o
 -12   0   4      257.32      255.12      9.47 o
 -11   0   4      367.84      336.66     11.84 o
 -10   0   4     3388.53     3589.97     92.35 o
  -9   0   4     3548.87     3738.72     95.52 o
  -8   0   4      396.48      381.83     12.88 o
  -7   0   4        0.15        7.35      1.23 o
  -6   0   4      914.81      813.08     24.58 o
  -2   0   4        4.87        8.08      0.97 o
   3   0   4     1587.85     1505.35     42.31 o
   4   0   4      168.04      139.97      5.52 o
   6   0   4      342.09      376.47     12.74 o
   7   0   4      153.52      139.12      6.63 o
   8   0   4     1589.83     1790.45     49.72 o
   9   0   4        3.89        6.07      1.72 o
  10   0   4      617.35      632.25     28.19 o
  11   0   4       59.81       72.27      4.08 o
  12   0   4       36.36       41.71      4.14 o
  13   0   4       99.69      110.00      8.65 o
  14   0   4       33.26       39.43      5.19 o
  15   0   4       79.11       92.08     14.09 o
  16   0   4      122.39      145.84      8.52 o
  17   0   4       42.66       70.06      9.71 o
  18   0   4        0.60       -0.41      3.83 o
  19   0   4       62.89       57.55      5.77 o
  20   0   4        1.53        1.75      3.42 o
 -22   1   4       20.25       18.10      3.14 o
 -21   1   4       45.94       47.67      4.02 o
 -20   1   4       46.07       51.79      4.02 o
 -19   1   4      275.65      282.71     10.44 o
 -18   1   4       26.22       24.99      2.96 o
 -17   1   4      424.37      410.04     15.47 o
 -16   1   4      234.77      247.66     10.12 o
 -15   1   4      464.18      460.01     12.20 o
 -14   1   4      551.77      582.45     14.69 o
 -13   1   4        8.65        8.54      1.55 o
 -12   1   4      395.32      421.11     10.15 o
 -11   1   4      507.03      503.85     11.74 o
 -10   1   4      462.77      505.53     11.68 o
  -9   1   4     1942.97     1987.11     40.67 o
  -8   1   4       44.75       36.91      1.75 o
  -7   1   4      151.62      155.69      4.28 o
  -6   1   4      243.26      284.35      6.99 o
  -4   1   4      914.46      899.66     25.91 o
  -2   1   4      183.34      169.76      5.52 o
  -1   1   4        6.85       24.40      1.60 o
   0   1   4     1047.98      996.28     26.99 o
   1   1   4     2525.14     2252.38     60.81 o
   2   1   4     2089.80     2055.72     49.27 o
   3   1   4      688.54      742.83     16.06 o
   4   1   4      342.62      346.11      8.31 o
   5   1   4      788.08      793.18     18.60 o
   6   1   4      156.84      125.17      4.08 o
   7   1   4     3891.75     4172.44     81.05 o
   8   1   4     1520.26     1690.33     36.29 o
   9   1   4      228.55      224.28      6.66 o
  10   1   4       14.43       12.87      1.63 o
  11   1   4       91.94       99.31      3.81 o
  12   1   4       84.14       97.65      3.91 o
  13   1   4       66.95       73.03      3.39 o
  14   1   4       17.11       15.46      2.08 o
  15   1   4        0.02       -2.82      1.88 o
  16   1   4        7.54        7.50      2.53 o
  17   1   4       22.66       20.11      2.73 o
  18   1   4        0.59        4.54      2.87 o
  19   1   4       17.51       24.81      4.35 o
 -21   2   4       38.51       35.05      4.48 o
 -20   2   4       58.53       59.49      4.26 o
 -19   2   4        2.79        2.83      2.63 o
 -18   2   4       65.82       70.08      4.75 o
 -17   2   4      358.91      341.27     13.90 o
 -16   2   4       47.37       54.91      3.37 o
 -15   2   4        6.35        6.43      1.84 o
 -14   2   4     1977.88     1881.46     44.62 o
 -13   2   4     1463.20     1519.89     36.83 o
 -12   2   4      131.67      115.90      4.10 o
 -11   2   4        0.10        1.62      1.17 o
 -10   2   4       47.91       56.06      2.97 o
  -9   2   4      507.83      504.03     11.67 o
  -8   2   4       72.02       61.60      2.49 o
  -7   2   4        4.03        8.62      1.06 o
  -6   2   4      393.98      464.42     10.84 o
  -5   2   4     1208.75     1289.70     26.26 o
  -4   2   4      355.77      312.86      7.72 o
  -3   2   4        0.09        3.37      0.94 o
  -2   2   4     1636.52     1918.02     41.76 o
  -1   2   4        0.19        0.73      0.86 o
   0   2   4     3357.21     3171.10    151.75 o
   1   2   4        8.35        6.43      1.15 o
   2   2   4      214.48      214.47      6.37 o
   3   2   4      306.22      246.42      7.16 o
   4   2   4     3629.70     3819.80     74.66 o
   5   2   4     1246.65     1222.59     35.73 o
   6   2   4      116.10       95.40      3.75 o
   7   2   4        0.14        3.63      1.42 o
   8   2   4        0.28       -0.56      1.16 o
   9   2   4      206.16      218.84      6.57 o
  10   2   4        3.29        2.42      1.43 o
  11   2   4       84.16       69.90      3.57 o
  12   2   4       12.27       11.46      2.72 o
  13   2   4      423.81      422.08     24.88 o
  14   2   4      116.97      101.21      4.75 o
  15   2   4        5.16        5.13      2.15 o
  16   2   4        4.63        4.47      2.15 o
  17   2   4        0.88       -1.01      2.48 o
  18   2   4       24.36       28.61      3.57 o
  19   2   4      181.35      192.14     11.04 o
 -20   3   4       27.98       12.21      2.98 o
 -19   3   4        0.66       -0.32      2.03 o
 -18   3   4        0.02       -0.01      1.92 o
 -17   3   4       60.95       55.58      3.52 o
 -16   3   4        1.21       -0.31      1.72 o
 -15   3   4      534.11      506.10     24.16 o
 -14   3   4      609.31      590.05     16.55 o
 -13   3   4       58.99       56.19      3.33 o
 -12   3   4      672.82      652.88     17.94 o
 -11   3   4      598.72      584.35     20.57 o
 -10   3   4      459.35      425.06     12.42 o
  -9   3   4      174.85      165.54      5.97 o
  -8   3   4       79.74       64.90      2.78 o
  -7   3   4       16.98       19.27      1.89 o
  -6   3   4      136.14      164.24      4.73 o
  -5   3   4      258.65      281.95      7.26 o
  -4   3   4      115.21      132.85      4.01 o
  -3   3   4      396.23      380.31     10.32 o
  -2   3   4       38.22       31.80      1.94 o
  -1   3   4     1763.76     2077.08     60.59 o
   0   3   4      179.51      170.10      6.26 o
   1   3   4       95.15       80.14      3.64 o
   2   3   4      632.41      620.63     13.99 o
   3   3   4      612.25      674.35     15.11 o
   4   3   4       49.98       33.78      2.32 o
   5   3   4      556.84      491.43     16.52 o
   6   3   4       35.25       35.83      3.00 o
   7   3   4       53.29       61.62      3.99 o
   8   3   4      601.47      595.85     17.19 o
   9   3   4      215.09      190.52      6.99 o
  10   3   4        3.31        5.13      2.49 o
  11   3   4       28.01       32.33      4.57 o
  12   3   4       27.12       28.41      4.74 o
  13   3   4        3.69        6.61      2.41 o
  14   3   4       55.18       47.67      3.62 o
  15   3   4      216.21      187.86     12.56 o
  16   3   4        6.63       14.23      2.78 o
  17   3   4       66.36       86.19      6.38 o
 -17   4   4       13.98       12.46      3.76 o
 -16   4   4        1.76        1.65      2.24 o
 -15   4   4        2.77        4.43      2.22 o
 -14   4   4      365.43      353.64     13.21 o
 -13   4   4      140.75      134.44      6.37 o
 -12   4   4        4.55        5.50      1.87 o
 -11   4   4        1.89        1.50      1.69 o
 -10   4   4        6.59        2.00      1.72 o
  -9   4   4        0.01       -0.36      1.61 o
  -8   4   4       61.67       74.99      3.62 o
  -7   4   4       95.39       89.81      4.33 o
  -6   4   4      338.20      345.56     10.52 o
  -5   4   4       72.41       74.14      2.89 o
  -4   4   4       36.59       35.97      2.10 o
  -3   4   4       82.83       86.47      4.34 o
  -2   4   4      373.87      390.40     12.51 o
  -1   4   4      257.32      277.09     14.82 o
   0   4   4      121.08      116.75      5.01 o
   1   4   4       27.95       35.97      2.77 o
   2   4   4      117.53      119.41      5.15 o
   3   4   4        9.56       15.92      2.55 o
   4   4   4      500.19      510.24     15.12 o
   5   4   4      218.80      227.84     13.20 o
   6   4   4       16.30       22.02      2.47 o
   7   4   4        0.05        0.87      1.76 o
   8   4   4        6.30        8.58      2.33 o
   9   4   4       13.86       12.98      2.61 o
  10   4   4       52.06       55.25      3.72 o
  11   4   4       26.73       22.47      2.75 o
  12   4   4        6.80        6.42      2.67 o
  13   4   4       33.74       29.34      4.37 o
  14   4   4       19.27       13.81      2.98 o
  15   4   4       25.01       31.53      5.30 o
 -14   5   4       16.85        8.41      3.33 o
 -13   5   4       93.14       86.76      5.39 o
 -12   5   4        1.47        3.01      2.44 o
 -11   5   4        0.65        0.85      2.26 o
 -10   5   4      111.78      122.76      7.98 o
  -9   5   4        3.88        8.96      2.67 o
  -8   5   4      261.72      244.99     28.00 o
  -7   5   4      152.68      159.60      7.88 o
  -6   5   4      223.11      185.31      8.09 o
  -5   5   4       10.00       13.50      2.52 o
  -4   5   4      111.46       88.17      5.06 o
  -3   5   4      341.54      342.12     11.05 o
  -2   5   4      104.53      100.95      5.63 o
  -1   5   4       75.23       73.67      4.50 o
   0   5   4       30.77       27.16      3.11 o
   1   5   4       94.33      108.86      5.91 o
   2   5   4      658.36      605.52     21.29 o
   3   5   4        5.70        6.61      2.52 o
   4   5   4      348.56      317.50     12.75 o
   5   5   4       65.95       65.29      4.71 o
   6   5   4      256.72      246.06     10.62 o
   7   5   4        0.14        1.52      1.86 o
   8   5   4        0.32       -1.96      1.83 o
   9   5   4       82.09       76.10      9.33 o
  10   5   4        0.54       -3.51      2.39 o
  11   5   4       60.76       51.67      5.00 o
  -6   6   4       80.60      100.45     10.16 o
  -5   6   4        8.77       10.85      3.36 o
  -4   6   4       15.92       25.01      4.60 o
  -3   6   4        0.21        0.23      2.78 o
  -2   6   4       20.03       25.39      5.81 o
  -1   6   4      138.51      151.82     13.10 o
   0   6   4        0.07        2.74      2.78 o
   1   6   4        0.03       -0.80      2.79 o
   2   6   4       34.02       44.77      5.17 o
   3   6   4        5.32        7.76      3.07 o
   4   6   4       63.40       75.71      6.26 o
 -22   1   5       26.20       29.45      3.54 o
 -21   1   5        1.68        3.57      2.52 o
 -20   1   5      161.83      158.57      6.99 o
 -19   1   5        1.41        3.09      2.29 o
 -18   1   5       74.67       83.91      4.70 o
 -17   1   5      219.07      240.92      8.18 o
 -16   1   5       10.36        8.45      1.99 o
 -15   1   5        0.84       -0.70      1.44 o
 -14   1   5      164.49      157.96      6.03 o
 -13   1   5      118.76      107.51      3.92 o
 -12   1   5      330.86      354.01      8.81 o
 -11   1   5       53.19       58.59      2.33 o
 -10   1   5       22.06       33.69      1.76 o
  -9   1   5        0.21        9.29      1.14 o
  -8   1   5     1124.21     1055.62     21.94 o
  -7   1   5     1152.34     1080.41     28.51 o
  -6   1   5      227.82      239.87      7.16 o
  -5   1   5     1986.53     1959.95     41.15 o
  -4   1   5      154.88      194.57      5.52 o
  -3   1   5        4.34        4.91      0.81 o
  -2   1   5      176.69      151.20      5.29 o
  -1   1   5      284.18      298.01      9.39 o
   0   1   5     1299.62     1372.80     35.95 o
   1   1   5     2157.63     1985.14     47.89 o
   2   1   5     2453.33     2388.02     52.89 o
   3   1   5     3190.69     3164.13     82.48 o
   4   1   5      165.08      173.91      4.76 o
   5   1   5       29.71       28.45      1.88 o
   6   1   5      264.17      291.93      7.55 o
   7   1   5      326.25      359.38      8.73 o
   8   1   5        3.94        6.27      1.07 o
   9   1   5       68.89       85.44      3.40 o
  10   1   5        3.82        1.70      1.43 o
  11   1   5       43.18       43.56      2.65 o
  12   1   5      149.96      144.53      4.99 o
  13   1   5        9.33        3.22      2.29 o
  14   1   5      106.41      103.24      5.07 o
  15   1   5       11.34       23.46      3.73 o
  16   1   5        1.89        3.08      2.63 o
  17   1   5        0.00       -0.72      2.61 o
  18   1   5        4.53        4.00      2.85 o
  19   1   5        8.96        3.65      3.30 o
 -21   2   5        0.56       -1.87      2.47 o
 -20   2   5        6.72        7.29      2.56 o
 -19   2   5       59.07       60.24      3.74 o
 -18   2   5       91.11       88.23      5.48 o
 -17   2   5       80.27       79.77      3.94 o
 -16   2   5        6.13       11.62      2.02 o
 -15   2   5       30.04       30.63      2.88 o
 -14   2   5       63.11       65.33      3.46 o
 -13   2   5        6.84       17.07      2.09 o
 -12   2   5       79.39       70.98      3.39 o
 -11   2   5      222.32      247.64      7.94 o
 -10   2   5        3.03        4.75      0.99 o
  -9   2   5      187.61      168.39      5.16 o
  -8   2   5       71.00       69.14      2.50 o
  -7   2   5      480.14      510.55     11.76 o
  -6   2   5       22.91       32.23      1.92 o
  -5   2   5     1874.58     1954.45     38.01 o
  -4   2   5      917.11      921.28     19.58 o
  -3   2   5      408.19      494.30     12.66 o
  -2   2   5       52.66       44.68      3.05 o
  -1   2   5       69.37       51.86      2.72 o
   0   2   5      152.61      154.71      5.64 o
   1   2   5       41.48       50.19      2.28 o
   2   2   5      484.64      419.39     13.33 o
   3   2   5      278.96      260.72      7.57 o
   4   2   5      410.28      437.07     11.57 o
   5   2   5       47.36       55.96      2.44 o
   6   2   5      607.60      641.58     19.01 o
   7   2   5      299.06      277.19      9.08 o
   8   2   5        1.63        5.55      1.37 o
   9   2   5      148.06      139.83      5.56 o
  10   2   5        0.55       -1.18      1.61 o
  11   2   5        8.93       14.96      2.21 o
  12   2   5      102.24      112.56      7.44 o
  13   2   5       17.22       16.16      2.51 o
  14   2   5       26.36       26.86      4.05 o
  15   2   5        9.71       10.89      2.37 o
  16   2   5       13.85       21.51      2.78 o
  17   2   5       21.33       19.10      3.32 o
  18   2   5       25.77       23.71      3.58 o
 -20   3   5       30.34       35.44      3.10 o
 -19   3   5       75.89       71.54      5.82 o
 -18   3   5        0.04       -1.41      1.81 o
 -17   3   5       16.49       15.47      2.38 o
 -16   3   5        2.94        3.78      1.91 o
 -15   3   5        0.41        0.57      1.75 o
 -14   3   5        7.99        9.48      2.03 o
 -13   3   5       29.82       38.44      2.83 o
 -12   3   5      186.46      192.87      9.52 o
 -11   3   5        1.24        3.19      1.62 o
 -10   3   5        0.85        3.59      1.57 o
  -9   3   5       37.90       33.33      3.01 o
  -8   3   5      119.64      127.20      4.35 o
  -7   3   5       26.35       30.29      1.75 o
  -6   3   5       70.33       74.27      2.70 o
  -5   3   5      413.12      397.35      9.65 o
  -4   3   5      152.30      173.96      4.94 o
  -3   3   5       49.48       51.34      2.36 o
  -2   3   5     1004.77     1079.80     25.27 o
  -1   3   5       53.66       58.31      3.03 o
   0   3   5        9.40        7.48      1.50 o
   1   3   5       16.43       16.58      1.83 o
   2   3   5      230.76      214.74      6.58 o
   3   3   5      497.68      496.43     13.09 o
   4   3   5        6.83       10.80      1.76 o
   5   3   5        1.44        2.69      1.52 o
   6   3   5        8.12       20.30      2.85 o
   7   3   5       63.01       53.02      4.73 o
   8   3   5       26.36       28.86      2.55 o
   9   3   5        2.90        4.64      1.89 o
  10   3   5        9.28       12.11      2.20 o
  11   3   5       60.10       58.72      3.70 o
  12   3   5       59.23       56.17      3.65 o
  13   3   5       10.60       16.51      3.20 o
  14   3   5      138.96      154.27      9.46 o
  15   3   5       42.92       46.32      3.54 o
  16   3   5        2.47       -0.45      2.14 o
  17   3   5        7.29        5.55      2.76 o
 -17   4   5        6.42        5.47      2.49 o
 -16   4   5       20.42       24.13      3.94 o
 -15   4   5       52.61       47.26      3.30 o
 -14   4   5       20.76       26.88      3.00 o
 -13   4   5       43.54       48.13      4.22 o
 -12   4   5      191.60      191.17      6.94 o
 -11   4   5       23.25       22.17      2.38 o
 -10   4   5        0.07       -1.62      1.56 o
  -9   4   5        4.31        5.55      1.99 o
  -8   4   5       15.70       10.81      1.96 o
  -7   4   5      381.19      383.12     11.47 o
  -6   4   5     1210.57     1110.47     34.69 o
  -5   4   5      168.93      178.93      5.72 o
  -4   4   5      546.50      499.30     11.85 o
  -3   4   5        9.71       18.80      2.53 o
  -2   4   5      102.96      116.90      5.00 o
  -1   4   5      516.99      512.72     15.82 o
   0   4   5      348.32      321.59     10.78 o
   1   4   5       45.72       67.02      3.57 o
   2   4   5      249.85      216.76      7.88 o
   3   4   5      174.74      164.36      9.29 o
   4   4   5      689.93      643.90     21.67 o
   5   4   5       11.61       17.83      2.32 o
   6   4   5      284.61      268.17      9.17 o
   7   4   5        2.16        2.16      1.76 o
   8   4   5      249.38      254.85     13.01 o
   9   4   5       91.96       77.75      8.81 o
  10   4   5       31.83       29.59      2.90 o
  11   4   5        0.03        0.81      1.85 o
  12   4   5        6.38        1.35      2.00 o
  13   4   5       52.07       44.98      4.10 o
  14   4   5       88.69       79.63      5.09 o
 -14   5   5       18.36       19.97      3.13 o
 -13   5   5       15.31       14.00      2.85 o
 -12   5   5       31.87       33.28      3.59 o
 -11   5   5       75.18      101.58      7.57 o
 -10   5   5       62.75       79.20     11.42 o
  -9   5   5       62.89       54.31      7.51 o
  -8   5   5       73.48       91.50      5.10 o
  -7   5   5       20.88       19.44      2.84 o
  -6   5   5      112.27      119.11      7.61 o
  -5   5   5       24.01       27.05      3.21 o
  -4   5   5      195.86      203.69     14.13 o
  -3   5   5       12.79       15.74      2.23 o
  -2   5   5       44.22       57.32      5.98 o
  -1   5   5        2.55       -1.16      1.89 o
   0   5   5       76.21       77.94      5.88 o
   1   5   5       16.00       20.16      2.98 o
   2   5   5       11.92       10.62      2.50 o
   3   5   5       61.69       52.10      4.80 o
   4   5   5       21.71       21.38      3.21 o
   5   5   5       14.54        9.94      2.66 o
   6   5   5        5.40       15.37      3.26 o
   7   5   5        9.86        7.14      2.11 o
   8   5   5        0.70       -0.90      1.94 o
   9   5   5        0.04        3.65      2.58 o
  10   5   5        0.23       -2.25      2.45 o
  11   5   5       13.28       12.44      4.42 o
  -6   6   5       32.98       21.78      3.90 o
  -5   6   5        6.88        2.38      6.44 o
  -4   6   5       14.17       15.76      3.75 o
  -3   6   5        0.69       -2.48      2.65 o
  -2   6   5        0.00        0.96      3.97 o
  -1   6   5        2.74        7.06      4.34 o
   0   6   5        0.06        2.23      2.98 o
   1   6   5       22.81       18.82      6.59 o
   2   6   5        1.98        3.43      2.97 o
   3   6   5        0.01        1.49      2.83 o
 -23   0   6       42.04       51.96      6.77 o
 -22   0   6      378.24      401.82     22.89 o
 -21   0   6        3.11        2.87      3.61 o
 -20   0   6      184.63      169.04     11.55 o
 -19   0   6      245.40      242.71     14.94 o
 -18   0   6       51.93       47.68      4.66 o
 -17   0   6       78.45       73.88      5.36 o
 -16   0   6       92.38       96.42      6.05 o
 -15   0   6       34.07       37.75      3.19 o
 -14   0   6        4.52       11.12      3.02 o
 -13   0   6      826.67      903.18     27.66 o
 -12   0   6      775.38      826.14     25.51 o
 -11   0   6      126.10      119.61      5.21 o
 -10   0   6      896.89     1049.94     31.05 o
  -9   0   6      965.46     1054.81     31.10 o
  -7   0   6     3507.95     3290.10    133.50 o
  -6   0   6      434.49      481.58     15.50 o
  -5   0   6      613.18      680.31     20.99 o
  -4   0   6     2051.83     2099.74     89.27 o
  -3   0   6      106.16      103.02      4.21 o
   0   0   6     2052.49     1920.32     96.99 o
   1   0   6      837.55      835.84     25.19 o
   2   0   6     1135.66     1063.18     45.51 o
   3   0   6      406.53      432.51     14.25 o
   4   0   6     4355.02     5087.82    232.63 o
   5   0   6     4645.21     4745.55    118.59 o
   6   0   6      397.91      374.49     12.84 o
   7   0   6      556.19      652.50     20.74 o
   8   0   6      816.16      867.70     26.61 o
   9   0   6      907.70      940.84     28.46 o
  10   0   6        0.71       -1.02      1.99 o
  11   0   6      340.35      305.37     13.75 o
  12   0   6      321.97      317.84     14.36 o
  13   0   6      182.61      247.75     18.18 o
  14   0   6      333.33      381.43     21.64 o
  15   0   6       36.01       18.74      3.82 o
  16   0   6        0.62       -1.08      2.83 o
  17   0   6        0.82        2.74      3.48 o
  18   0   6        0.20       -0.81      3.15 o
  19   0   6      116.85      160.30      9.37 o
 -22   1   6        1.33        4.79      2.70 o
 -21   1   6       30.89       36.75      4.27 o
 -20   1   6        1.26        2.57      2.32 o
 -19   1   6       44.69       39.52      3.47 o
 -18   1   6       56.69       62.51      3.59 o
 -17   1   6      127.20      123.69      8.61 o
 -16   1   6      115.16      103.74      4.51 o
 -15   1   6       10.90       12.08      2.43 o
 -14   1   6       68.56       77.76      3.29 o
 -13   1   6      176.45      178.19      5.15 o
 -12   1   6       51.19       48.66      2.20 o
 -11   1   6     1188.02     1172.04     24.30 o
 -10   1   6      132.72      156.66      4.46 o
  -9   1   6     3762.89     4032.84     87.15 o
  -8   1   6      112.65      122.06      3.93 o
  -7   1   6      174.87      162.34      4.85 o
  -6   1   6      247.62      255.35      7.03 o
  -5   1   6     2596.60     2617.57     58.60 o
  -4   1   6     1638.64     1628.88     34.93 o
  -3   1   6      393.52      430.28     11.86 o
  -2   1   6      789.62      782.13     21.87 o
  -1   1   6        1.59        8.55      1.23 o
   0   1   6      904.34      825.86     22.98 o
   1   1   6      261.26      274.50      9.55 o
   2   1   6      449.35      466.70     12.14 o
   3   1   6     1125.97     1184.82     27.36 o
   4   1   6      480.58      547.63     14.04 o
   5   1   6     1698.15     1809.71     39.86 o
   6   1   6       10.74       14.78      1.29 o
   7   1   6        7.45        1.64      1.02 o
   8   1   6      421.12      460.92     13.77 o
   9   1   6        0.22        0.38      1.33 o
  10   1   6      182.57      211.19      6.47 o
  11   1   6      392.52      407.22     11.04 o
  12   1   6        0.87        0.59      1.58 o
  13   1   6      264.20      280.02      9.11 o
  14   1   6        0.00        0.53      2.45 o
  15   1   6       24.54       24.92      4.19 o
  16   1   6      193.79      197.10     10.34 o
  17   1   6        5.65        5.43      2.95 o
  18   1   6       42.81       45.44      4.71 o
 -21   2   6        5.93       10.29      3.41 o
 -20   2   6       88.25       91.14      6.14 o
 -19   2   6       99.28       98.23      4.57 o
 -18   2   6       36.69       29.78      3.01 o
 -17   2   6       36.58       39.77      3.03 o
 -16   2   6      327.94      304.72      9.68 o
 -15   2   6        0.67        0.17      1.63 o
 -14   2   6      207.45      203.45      7.02 o
 -13   2   6       35.22       29.38      2.42 o
 -12   2   6       90.09       93.27      4.42 o
 -11   2   6      217.71      230.91      7.55 o
 -10   2   6      906.54      848.47     19.98 o
  -9   2   6     1036.60     1165.95     26.37 o
  -8   2   6        6.24       10.86      1.32 o
  -7   2   6      953.74     1051.67     24.02 o
  -6   2   6       18.21       33.14      1.89 o
  -5   2   6       19.31       31.79      2.04 o
  -4   2   6      164.11      213.76      5.64 o
  -3   2   6      304.88      307.78      8.49 o
  -2   2   6       25.99       42.36      2.46 o
   0   2   6        3.40        8.50      1.48 o
   1   2   6      461.24      510.18     15.33 o
   2   2   6       51.01       60.03      3.04 o
   3   2   6        8.06       16.26      1.51 o
   4   2   6      479.06      530.59     13.78 o
   5   2   6     1105.68     1092.49     25.71 o
   6   2   6      116.00      107.80      5.14 o
   7   2   6       49.92       57.44      3.41 o
   8   2   6      213.00      215.90      7.60 o
   9   2   6      223.55      205.27      7.33 o
  10   2   6        1.15        1.94      1.77 o
  11   2   6        0.21        0.32      2.19 o
  12   2   6       71.82       67.17      6.11 o
  13   2   6       45.66       36.36      3.75 o
  14   2   6      678.48      658.86     31.45 o
  15   2   6        7.65        5.28      2.63 o
  16   2   6        1.09        0.98      2.59 o
  17   2   6       50.35       57.70      8.05 o
  18   2   6       18.83       10.02      3.18 o
 -20   3   6       54.83       53.38      3.92 o
 -19   3   6       37.94       40.50      3.87 o
 -18   3   6        9.09        7.13      2.47 o
 -17   3   6       99.77      108.68      6.47 o
 -16   3   6        0.13        1.88      1.76 o
 -15   3   6      548.16      503.45     14.61 o
 -14   3   6       81.57       85.70      4.07 o
 -13   3   6       81.60       94.83      4.21 o
 -12   3   6       88.46       77.67      5.71 o
 -11   3   6       56.24       67.01      3.42 o
 -10   3   6      117.10      102.51      4.86 o
  -9   3   6       27.06       24.83      2.15 o
  -8   3   6      204.60      197.56      6.08 o
  -7   3   6      135.16      126.26      4.31 o
  -6   3   6       57.41       62.96      2.45 o
  -5   3   6       89.16       65.65      2.51 o
  -4   3   6      553.55      597.92     14.76 o
  -3   3   6       11.68       20.92      1.64 o
  -2   3   6      580.48      609.98     18.00 o
  -1   3   6      888.18      953.42     26.52 o
   0   3   6      512.32      474.75     14.59 o
   1   3   6       30.07       34.01      2.45 o
   2   3   6        0.99        7.68      1.57 o
   3   3   6      138.11      143.14      4.91 o
   4   3   6       86.04       85.17      5.99 o
   5   3   6       71.46       58.38      5.18 o
   6   3   6        4.96        2.09      2.50 o
   7   3   6        4.81        6.18      1.81 o
   8   3   6       31.57       36.95      2.94 o
   9   3   6       39.84       53.27      3.42 o
  10   3   6        2.41        4.10      1.92 o
  11   3   6      224.98      188.52      7.88 o
  12   3   6       28.08       22.30      2.68 o
  13   3   6      344.08      318.82     16.15 o
  14   3   6        0.41        4.18      2.80 o
  15   3   6       32.49       31.06      3.14 o
  16   3   6        0.89       -2.03      2.75 o
 -17   4   6        1.96        0.38      1.91 o
 -16   4   6        2.16        5.75      2.07 o
 -15   4   6       21.82       21.18      2.57 o
 -14   4   6       79.92       79.58      5.13 o
 -13   4   6       81.61       84.19      4.11 o
 -12   4   6       58.33       69.29      5.06 o
 -11   4   6        8.89        9.61      2.04 o
 -10   4   6        2.13        4.83      2.87 o
  -9   4   6        8.54        8.25      1.82 o
  -8   4   6       12.12       21.87      2.25 o
  -7   4   6        0.27        1.56      1.61 o
  -6   4   6       17.11       27.92      2.16 o
  -5   4   6       52.93       64.42      3.52 o
  -4   4   6        7.38        4.88      1.72 o
  -3   4   6       47.61       41.39      4.45 o
  -2   4   6       24.35       35.95      3.22 o
  -1   4   6      405.34      416.41     13.30 o
   0   4   6      132.93      143.64      5.84 o
   1   4   6       47.26       41.80      3.01 o
   2   4   6      225.95      225.63      9.53 o
   3   4   6        0.68        2.02      2.01 o
   4   4   6       25.52       34.84      3.46 o
   5   4   6       40.25       43.60      5.10 o
   6   4   6       14.63       10.99      2.11 o
   7   4   6        0.01        2.69      1.82 o
   8   4   6       17.91       15.64      2.34 o
   9   4   6       26.45       26.36      2.77 o
  10   4   6       53.73       42.99      3.34 o
  11   4   6       12.58        9.08      2.33 o
  12   4   6       21.90       19.82      2.56 o
  13   4   6        8.94       10.59      2.43 o
  14   4   6       42.00       30.75      3.85 o
 -14   5   6       43.54       32.67      4.77 o
 -13   5   6       61.64       68.86      4.85 o
 -12   5   6      103.17      104.49      8.14 o
 -11   5   6       46.37       39.57      7.98 o
 -10   5   6      150.32      135.96      6.73 o
  -9   5   6       22.25       26.45      3.15 o
  -8   5   6      137.27      129.67      6.35 o
  -7   5   6        5.28        5.84      2.24 o
  -6   5   6      354.99      327.43     12.42 o
  -5   5   6       19.06       29.54      3.27 o
  -4   5   6      115.03       94.76      5.28 o
  -3   5   6        0.02       -1.08      1.67 o
  -2   5   6       47.53       48.36      3.93 o
  -1   5   6       48.34       43.52      3.72 o
   0   5   6       30.21       30.23      5.81 o
   1   5   6       71.00       67.35      5.23 o
   2   5   6      125.85      101.64      5.72 o
   3   5   6      106.54      109.92      7.17 o
   4   5   6      241.43      197.59      8.94 o
   5   5   6        6.10        4.23      2.46 o
   6   5   6      253.22      251.80     13.34 o
   7   5   6        5.52        0.12      2.32 o
   8   5   6       27.05       25.19      2.88 o
   9   5   6        0.19        0.56      2.16 o
  10   5   6       21.00       13.90      4.18 o
  -6   6   6        0.23       -1.41      2.84 o
  -5   6   6        0.15       -0.61      2.80 o
  -4   6   6        1.71        0.43      2.86 o
  -3   6   6        4.82        2.08      2.83 o
  -2   6   6        0.19       -4.05      3.53 o
  -1   6   6        6.61        3.00      2.94 o
   0   6   6       32.00       32.86      4.54 o
   1   6   6       17.22       12.08      6.95 o
   2   6   6       27.41       21.03      3.93 o
 -22   1   7       83.37       70.75      5.25 o
 -21   1   7       20.81       12.96      2.85 o
 -20   1   7        8.27        6.18      3.49 o
 -19   1   7        0.47       -3.14      2.10 o
 -18   1   7       14.15       16.19      2.25 o
 -17   1   7       70.67       88.03      4.11 o
 -16   1   7        0.70        2.17      2.11 o
 -15   1   7        1.91        1.89      1.56 o
 -14   1   7        5.86        5.87      2.09 o
 -13   1   7       92.21       89.16      3.14 o
 -12   1   7       30.82       33.92      1.93 o
 -11   1   7      118.49      109.12      3.77 o
 -10   1   7      893.20      958.29     22.09 o
  -9   1   7     1569.67     1543.88     30.71 o
  -8   1   7      391.60      422.63     10.81 o
  -7   1   7      207.78      205.37      5.93 o
  -6   1   7       43.71       49.19      2.11 o
  -5   1   7      183.16      181.28      5.28 o
  -4   1   7      460.43      418.59     10.63 o
  -3   1   7       66.29       62.96      3.24 o
  -2   1   7      115.05      121.77      4.56 o
  -1   1   7        8.60       20.78      1.69 o
   0   1   7       99.78      107.36      4.26 o
   1   1   7      448.88      470.67     12.28 o
   2   1   7      531.40      423.86     13.20 o
   3   1   7      321.52      285.03      9.79 o
   4   1   7      471.22      492.25     11.38 o
   5   1   7      507.78      585.07     13.31 o
   6   1   7      279.08      269.49      6.95 o
   7   1   7        1.08        1.49      1.03 o
   8   1   7      154.01      164.96      5.25 o
   9   1   7       28.28       25.10      2.06 o
  10   1   7       31.32       28.29      2.24 o
  11   1   7       41.90       57.07      3.27 o
  12   1   7       51.41       47.30      3.32 o
  13   1   7      109.42       91.28      4.54 o
  14   1   7       40.72       33.78      3.66 o
  15   1   7        0.02       -3.85      2.57 o
  16   1   7       17.06       23.15      3.39 o
  17   1   7       10.27        7.89      2.96 o
  18   1   7       11.39       13.36      3.15 o
 -22   2   7       25.06       40.84      6.03 o
 -21   2   7       15.40       15.21      2.82 o
 -20   2   7        1.99        1.36      1.98 o
 -19   2   7       54.69       48.53      3.31 o
 -18   2   7      101.78       94.73      4.35 o
 -17   2   7       30.41       32.78      2.74 o
 -16   2   7       26.39       27.71      2.67 o
 -15   2   7       64.40       72.89      3.62 o
 -14   2   7      195.96      189.98      6.66 o
 -13   2   7        0.05        4.27      1.78 o
 -12   2   7       24.75       24.40      2.11 o
 -11   2   7       65.45       72.17      3.00 o
 -10   2   7     1128.29     1081.59     24.62 o
  -9   2   7      553.51      610.34     15.06 o
  -8   2   7      390.98      373.77      9.92 o
  -7   2   7       24.87       31.29      1.89 o
  -6   2   7      452.07      394.11     10.29 o
  -5   2   7      711.56      681.65     16.42 o
  -4   2   7       41.54       49.08      2.30 o
  -3   2   7      552.32      532.01     15.85 o
  -2   2   7      603.80      614.39     20.73 o
  -1   2   7      165.57      164.14      6.02 o
   0   2   7       13.95       16.27      2.47 o
   1   2   7       26.72       32.35      2.28 o
   2   2   7     1224.52     1292.91     29.76 o
   3   2   7      160.87      163.97      5.32 o
   4   2   7       13.43       14.73      1.48 o
   5   2   7      467.48      457.16     13.53 o
   6   2   7       83.54       88.91      4.04 o
   7   2   7        6.33        7.19      1.74 o
   8   2   7       29.49       30.90      2.58 o
   9   2   7       61.23       64.89      3.61 o
  10   2   7       62.73       71.51      3.80 o
  11   2   7        6.51       11.49      2.24 o
  12   2   7       28.67       22.35      2.64 o
  13   2   7      388.66      383.24     12.20 o
  14   2   7      285.01      281.39     11.23 o
  15   2   7       42.51       31.46      3.12 o
  16   2   7        5.90        3.99      2.71 o
  17   2   7        3.38        9.50      3.05 o
 -20   3   7       47.74       47.72      5.82 o
 -19   3   7       17.67       20.27      2.65 o
 -18   3   7      136.84      147.32      5.92 o
 -17   3   7       16.63       12.87      2.32 o
 -16   3   7       18.92       24.14      2.52 o
 -15   3   7        0.93        1.80      1.78 o
 -14   3   7        7.55        9.73      1.96 o
 -13   3   7      305.16      282.37      9.06 o
 -12   3   7       11.40       11.32      1.99 o
 -11   3   7      855.12      851.37     25.19 o
 -10   3   7      164.08      181.58      6.35 o
  -9   3   7       63.48       93.73      3.65 o
  -8   3   7       57.53       61.62      2.81 o
  -7   3   7      314.63      362.13      9.81 o
  -6   3   7       47.71       63.10      2.75 o
  -5   3   7        2.52       15.30      1.57 o
  -4   3   7       11.05       25.92      1.82 o
  -3   3   7      520.15      583.45     14.85 o
  -2   3   7        1.48        6.76      1.52 o
  -1   3   7      296.47      257.51      8.77 o
   0   3   7       84.29       73.31      3.61 o
   1   3   7      207.09      206.87     12.11 o
   2   3   7      739.30      727.48     24.32 o
   3   3   7       15.75       21.60      1.88 o
   4   3   7       49.53       40.93      2.86 o
   5   3   7       66.96       57.58      3.30 o
   6   3   7        2.31        2.67      1.73 o
   7   3   7       84.17       97.56      4.45 o
   8   3   7        0.08       -0.30      1.68 o
   9   3   7       53.35       52.85      3.48 o
  10   3   7      180.27      157.05      6.23 o
  11   3   7        0.34        1.14      1.90 o
  12   3   7      292.81      304.43     14.27 o
  13   3   7       20.65       18.07      2.60 o
  14   3   7       13.92       17.04      2.63 o
  15   3   7       17.75       15.66      2.65 o
  16   3   7      121.84      158.74      8.85 o
 -18   4   7       21.45       15.38      4.27 o
 -17   4   7        8.22        6.57      2.10 o
 -16   4   7        0.30        1.12      1.86 o
 -15   4   7      128.87      130.18      5.50 o
 -14   4   7       68.34       70.94      3.88 o
 -13   4   7       32.54       30.05      2.69 o
 -12   4   7       26.36       22.79      2.38 o
 -11   4   7        7.40        0.87      1.97 o
 -10   4   7       24.52       24.02      2.42 o
  -9   4   7       18.78       31.84      2.58 o
  -8   4   7      113.85      108.49      4.66 o
  -7   4   7        9.16       12.93      1.96 o
  -6   4   7       47.93       54.40      3.37 o
  -5   4   7      282.21      278.66      9.33 o
  -4   4   7       25.25       22.79      2.36 o
  -3   4   7        2.42        6.26      2.01 o
  -2   4   7        5.14        5.23      2.00 o
  -1   4   7        4.55        6.25      1.81 o
   0   4   7      218.48      240.33      8.60 o
   1   4   7        0.13        6.71      2.85 o
   2   4   7      148.27      139.01      6.77 o
   3   4   7        0.07        1.10      2.03 o
   4   4   7       14.89       17.39      2.84 o
   5   4   7      188.91      172.41      6.58 o
   6   4   7       18.19       20.32      2.77 o
   7   4   7       18.90       18.50      2.42 o
   8   4   7      102.82       86.64      4.68 o
   9   4   7        2.42        1.15      1.96 o
  10   4   7       21.52       20.92      2.63 o
  11   4   7       85.90       78.66      6.44 o
  12   4   7        3.19        4.69      2.12 o
  13   4   7       17.53       14.85      2.62 o
 -14   5   7        2.48        5.49      2.65 o
 -13   5   7       10.45       13.81      3.62 o
 -12   5   7       63.38       60.57      4.38 o
 -11   5   7       29.45       38.29      3.73 o
 -10   5   7        4.09        3.83      2.87 o
  -9   5   7        0.02        2.63      2.20 o
  -8   5   7       14.74       16.02      2.88 o
  -7   5   7       38.76       53.11      5.09 o
  -6   5   7        1.32       10.66      2.53 o
  -5   5   7        5.63       11.43      2.51 o
  -4   5   7       14.72       13.70      2.20 o
  -3   5   7       84.81       93.94      4.37 o
  -2   5   7        3.48        4.17      2.18 o
  -1   5   7       22.53       23.50      4.16 o
   0   5   7        3.39       -0.47      2.53 o
   1   5   7        7.32        9.57      2.86 o
   2   5   7       19.70       24.97      3.85 o
   3   5   7        3.64        2.48      2.23 o
   4   5   7       31.88       29.16      3.99 o
   5   5   7       37.49       29.98      3.67 o
   6   5   7        8.32        8.57      2.84 o
   7   5   7       17.24       16.99      3.26 o
   8   5   7        7.35        6.17      2.19 o
   9   5   7       24.73       20.88      2.69 o
  -5   6   7       31.62       26.09      3.42 o
  -4   6   7       24.02       23.72      3.32 o
  -3   6   7        1.80        3.51      3.20 o
  -2   6   7        2.41       -0.41      2.63 o
  -1   6   7        4.26        2.23      2.72 o
   0   6   7       26.55       19.81      3.75 o
   1   6   7        0.52        0.74      4.19 o
 -23   0   8       37.68       27.23      5.08 o
 -22   0   8       53.69       52.03      6.11 o
 -21   0   8       30.87       31.35      4.86 o
 -20   0   8      197.32      201.57     13.10 o
 -19   0   8       17.91       20.39      4.12 o
 -18   0   8      246.44      229.54     14.20 o
 -17   0   8      363.71      356.56     20.02 o
 -16   0   8      417.24      440.00     15.25 o
 -15   0   8        1.93        3.93      1.95 o
 -14   0   8      421.20      444.98     15.16 o
 -13   0   8        6.36        9.78      1.88 o
 -12   0   8      814.61      917.10     27.81 o
 -11   0   8       11.31       10.35      1.62 o
 -10   0   8      313.51      334.04     11.61 o
  -8   0   8        0.09        1.24      1.12 o
  -7   0   8       90.31       80.06      3.67 o
  -6   0   8     2970.16     3307.98    134.31 o
  -5   0   8        1.90        7.81      1.25 o
  -2   0   8     1281.83     1302.25     53.69 o
   0   0   8     2511.35     2288.36    113.77 o
   1   0   8     1507.16     1655.86     60.36 o
   2   0   8      280.34      331.68     11.43 o
   3   0   8      600.78      547.59     17.60 o
   4   0   8       43.63       37.67      2.58 o
   5   0   8      954.52     1008.78     30.25 o
   6   0   8     1611.98     1701.26     47.57 o
   7   0   8       52.17       46.60      5.27 o
   8   0   8       48.23       58.87      3.51 o
   9   0   8      158.22      152.94      6.60 o
  10   0   8      431.93      420.56     14.65 o
  11   0   8        0.97        2.05      2.53 o
  12   0   8       52.23       44.01      4.48 o
  13   0   8      193.36      151.00      8.47 o
  14   0   8      264.29      265.61     12.73 o
  15   0   8       51.74       45.13      4.82 o
  17   0   8       25.23       46.36      8.24 o
  18   0   8       33.43       25.10      7.29 o
 -22   1   8       11.44       10.05      3.13 o
 -21   1   8       24.33       30.76      3.79 o
 -20   1   8       20.72       29.92      3.18 o
 -19   1   8      142.94      132.68      8.66 o
 -18   1   8       16.58       15.69      2.21 o
 -17   1   8      413.67      405.87     13.56 o
 -16   1   8        4.32        9.92      1.90 o
 -15   1   8       66.98       59.66      3.20 o
 -14   1   8      496.84      494.34     12.72 o
 -13   1   8      269.35      277.60      7.85 o
 -12   1   8      622.75      624.44     15.39 o
 -11   1   8        7.41        9.05      1.20 o
 -10   1   8       51.89       53.33      2.58 o
  -9   1   8      577.35      637.34     15.48 o
  -8   1   8      898.65      957.56     21.99 o
  -7   1   8     1084.73     1179.53     26.41 o
  -6   1   8     1083.21     1238.37     27.57 o
  -5   1   8      282.37      322.05      9.38 o
  -4   1   8     2566.83     2599.00     69.14 o
  -3   1   8     2885.06     2399.03    104.50 o
  -2   1   8        0.04        0.65      1.11 o
  -1   1   8      401.84      382.95     11.87 o
   1   1   8      436.55      442.97     13.52 o
   2   1   8       89.84       90.21      4.36 o
   3   1   8      727.68      788.11     22.12 o
   4   1   8      302.63      298.79      7.52 o
   5   1   8      585.64      656.31     14.70 o
   6   1   8        0.53       -1.03      0.96 o
   7   1   8       22.87       26.82      2.75 o
   8   1   8        8.46       12.80      1.69 o
   9   1   8       40.89       45.68      3.31 o
  10   1   8       68.27       70.81      3.73 o
  11   1   8      519.06      485.27     15.37 o
  12   1   8       45.68       31.41      2.92 o
  13   1   8       10.11       19.49      4.16 o
  14   1   8      169.85      180.30      8.26 o
  15   1   8       72.38       43.89      4.15 o
  16   1   8        0.25       -1.78      2.56 o
  17   1   8        0.00        0.22      2.73 o
 -22   2   8        6.79        4.25      2.49 o
 -21   2   8       13.89       17.70      2.60 o
 -20   2   8       20.54       17.37      2.46 o
 -19   2   8      176.73      185.66      6.92 o
 -18   2   8       16.08       17.25      2.41 o
 -17   2   8       75.39       63.72      3.57 o
 -16   2   8       14.66       15.82      2.58 o
 -15   2   8      174.99      184.80      6.58 o
 -14   2   8      236.18      221.13      7.46 o
 -13   2   8       45.31       48.47      3.71 o
 -12   2   8       75.15       60.75      3.06 o
 -11   2   8        7.75       11.16      1.68 o
 -10   2   8      155.67      168.04      6.28 o
  -9   2   8     2480.01     2426.12     62.05 o
  -8   2   8       30.35       52.97      2.43 o
  -7   2   8       86.77       67.95      2.77 o
  -6   2   8      143.47      129.75      5.78 o
  -5   2   8       36.91       38.81      2.04 o
  -4   2   8      410.33      447.22     11.13 o
  -3   2   8     1663.00     1780.39     60.96 o
  -2   2   8      112.43       95.44      4.07 o
  -1   2   8      500.53      471.18     14.37 o
   0   2   8     1021.84      959.46     26.49 o
   1   2   8       13.86        8.65      2.27 o
   2   2   8       23.02       16.62      1.62 o
   3   2   8      369.94      391.82     10.71 o
   4   2   8      428.00      435.84     11.76 o
   5   2   8       27.72       24.75      2.25 o
   6   2   8      494.75      506.89     15.02 o
   7   2   8      136.29      127.92      5.46 o
   8   2   8       96.07      112.05      4.85 o
   9   2   8       13.44       29.46      2.75 o
  10   2   8      397.94      371.39     11.88 o
  11   2   8        8.38        9.97      2.25 o
  12   2   8       13.89       11.69      2.45 o
  13   2   8      217.67      221.63     11.09 o
  14   2   8      128.62      136.82      9.42 o
  15   2   8        1.50        4.14      4.21 o
  16   2   8        1.40        2.18      2.74 o
  17   2   8       12.87       13.25      4.71 o
 -20   3   8       29.77       30.28      2.99 o
 -19   3   8       20.43       27.38      3.95 o
 -18   3   8        0.00       -0.21      1.86 o
 -17   3   8      120.58      109.53      4.87 o
 -16   3   8       29.49       29.43      2.68 o
 -15   3   8       21.63       19.68      2.39 o
 -14   3   8      125.02      119.78      7.75 o
 -13   3   8       50.10       53.94      4.25 o
 -12   3   8       38.75       42.79      5.89 o
 -11   3   8      463.51      444.75     12.93 o
 -10   3   8      203.35      207.11      7.08 o
  -9   3   8        0.72        1.41      1.32 o
  -8   3   8       49.66       56.30      2.78 o
  -7   3   8      529.45      573.31     14.40 o
  -6   3   8      227.37      223.96      6.66 o
  -5   3   8      229.02      243.19      7.07 o
  -4   3   8      170.10      181.68      5.61 o
  -3   3   8      645.96      602.18     25.05 o
  -2   3   8      276.90      328.02     21.70 o
  -1   3   8       57.90       78.85      3.77 o
   0   3   8       15.38       12.35      1.79 o
   1   3   8      155.37      131.14      5.40 o
   2   3   8       15.49       12.80      1.88 o
   3   3   8        4.15        5.02      1.68 o
   4   3   8       29.43       25.89      2.41 o
   5   3   8      367.61      372.50     11.70 o
   6   3   8      270.55      264.69      8.96 o
   7   3   8       12.80        9.46      2.07 o
   8   3   8       53.38       48.16      3.32 o
   9   3   8      171.12      169.85      8.80 o
  10   3   8       22.18       34.30      4.65 o
  11   3   8       45.15       36.84      3.15 o
  12   3   8        3.07       -2.57      1.91 o
  13   3   8        0.48       -0.55      2.04 o
  14   3   8        8.31        9.19      2.40 o
  15   3   8        1.99        1.82      2.26 o
 -18   4   8       22.78       14.79      4.56 o
 -17   4   8       97.76       97.88      5.68 o
 -16   4   8        0.81        0.34      1.91 o
 -15   4   8       95.42      100.53      4.56 o
 -14   4   8        1.84        1.65      1.86 o
 -13   4   8      311.18      290.61      9.49 o
 -12   4   8      162.55      145.15     11.58 o
 -11   4   8       69.81       64.85      3.63 o
 -10   4   8       15.27       11.53      1.99 o
  -9   4   8       18.88       24.43      2.49 o
  -8   4   8        0.89        2.81      2.08 o
  -7   4   8       23.14       26.60      2.55 o
  -6   4   8        3.04        0.79      1.56 o
  -5   4   8        0.14        2.76      1.71 o
  -4   4   8       17.96       22.14      2.74 o
  -3   4   8      308.68      329.72     12.80 o
  -2   4   8       96.29       89.00      6.69 o
  -1   4   8       81.97       74.60      7.69 o
   0   4   8      356.98      339.83     11.35 o
   1   4   8       11.36       15.97      2.69 o
   2   4   8       25.68       19.98      2.93 o
   3   4   8      132.87      116.26     10.32 o
   4   4   8       43.87       38.98      3.68 o
   5   4   8       32.16       31.21      2.87 o
   6   4   8       83.03       78.57      7.62 o
   7   4   8       26.42       22.19      2.61 o
   8   4   8        0.08        0.20      1.76 o
   9   4   8       25.77       17.49      2.48 o
  10   4   8       10.60        8.44      2.45 o
  11   4   8       10.14        7.20      2.19 o
  12   4   8       17.18       21.31      6.12 o
 -13   5   8       23.88       16.08      4.00 o
 -12   5   8        4.22        8.05      2.64 o
 -11   5   8       13.85        6.48      2.97 o
 -10   5   8       12.42        6.92      2.34 o
  -9   5   8        1.79        4.19      2.15 o
  -8   5   8       42.45       48.73      3.98 o
  -7   5   8        0.53        1.42      2.06 o
  -6   5   8       60.59       56.98      4.30 o
  -5   5   8      125.10      118.83      6.03 o
  -4   5   8        3.91        1.98      1.82 o
  -3   5   8       58.26       66.08      4.81 o
  -2   5   8       26.07       25.57      3.04 o
  -1   5   8      174.98      172.45     13.91 o
   0   5   8        0.04        2.31      2.63 o
   1   5   8      445.79      431.87     19.93 o
   2   5   8       78.74       77.49      5.82 o
   3   5   8        0.00       -0.36      2.46 o
   4   5   8       15.49       19.13      3.17 o
   5   5   8       32.54       23.80      3.44 o
   6   5   8        9.65        7.63      2.60 o
   7   5   8      197.68      185.88     14.67 o
   8   5   8        2.13        4.10      2.65 o
   9   5   8       44.83       51.22      6.48 o
  -3   6   8       87.97       70.58      7.65 o
  -2   6   8        7.15        9.27      4.27 o
 -22   1   9        1.08        4.84      2.78 o
 -21   1   9       64.84       68.48      5.02 o
 -20   1   9        7.14        6.55      2.60 o
 -19   1   9        1.35       -0.17      1.79 o
 -18   1   9      187.42      197.91     10.79 o
 -17   1   9        6.34        8.23      2.52 o
 -16   1   9        6.77        8.76      1.97 o
 -15   1   9       35.07       38.64      2.64 o
 -14   1   9       11.56        8.88      1.46 o
 -13   1   9       26.92       34.19      2.14 o
 -12   1   9       14.02       14.68      1.50 o
 -11   1   9      249.75      253.36      7.92 o
 -10   1   9       52.23       50.53      2.32 o
  -9   1   9     1206.82     1231.20     27.45 o
  -8   1   9      455.08      400.92     10.40 o
  -7   1   9       92.48       75.24      3.66 o
  -6   1   9       19.85       33.78      1.80 o
  -5   1   9        0.30        2.36      0.92 o
  -4   1   9     1589.75     1587.02     34.13 o
  -3   1   9     2538.05     2385.13     56.43 o
  -2   1   9      227.29      238.03      8.03 o
  -1   1   9        8.51       15.93      1.73 o
   0   1   9      695.78      907.71     25.20 o
   1   1   9     1052.76     1094.43     29.71 o
   2   1   9     1216.03     1349.30     30.95 o
   3   1   9      243.36      224.86      6.74 o
   4   1   9       41.12       47.46      2.08 o
   5   1   9        6.84        7.53      1.20 o
   6   1   9      769.55      780.11     17.16 o
   7   1   9       50.30       55.87      2.46 o
   8   1   9       81.54       92.95      4.27 o
   9   1   9        0.68        3.58      1.81 o
  10   1   9       26.03       29.65      3.09 o
  11   1   9       15.63        8.34      2.13 o
  12   1   9       10.07        5.87      2.09 o
  13   1   9       60.66       69.74      4.78 o
  14   1   9        5.03        2.00      2.61 o
  15   1   9       60.97       49.60      4.34 o
  16   1   9       25.77       25.22      3.51 o
  17   1   9       19.30       12.30      3.22 o
 -22   2   9        6.54       10.15      3.80 o
 -21   2   9        0.02        0.53      2.03 o
 -20   2   9       66.38       61.28      3.81 o
 -19   2   9       26.63       26.57      2.64 o
 -18   2   9        0.48       -0.75      1.71 o
 -17   2   9       27.98       22.40      2.98 o
 -16   2   9       61.40       58.03      3.38 o
 -15   2   9      157.74      160.67      5.98 o
 -14   2   9        6.68        7.22      1.76 o
 -13   2   9       36.39       49.14      2.94 o
 -12   2   9      136.49      146.48      5.98 o
 -11   2   9      143.43      128.31      4.38 o
 -10   2   9       22.21       28.44      1.94 o
  -9   2   9      171.24      153.13      4.92 o
  -8   2   9        0.13        1.12      1.10 o
  -7   2   9       18.29       24.66      1.74 o
  -6   2   9       16.05       33.28      1.93 o
  -5   2   9      169.38      130.57      4.24 o
  -4   2   9      223.93      230.87      6.08 o
  -3   2   9        0.17        2.10      1.30 o
  -2   2   9      282.65      271.55      9.11 o
  -1   2   9      575.96      624.51     18.28 o
   0   2   9      177.10      191.17      6.90 o
   1   2   9      187.36      194.94     14.00 o
   2   2   9      169.46      141.68      7.71 o
   3   2   9      452.38      428.73     11.63 o
   4   2   9       30.96       30.22      2.11 o
   5   2   9       28.61       30.37      2.51 o
   6   2   9       42.11       30.38      2.57 o
   7   2   9        0.12        0.45      1.70 o
   8   2   9        7.59        9.24      2.09 o
   9   2   9       74.11       80.43      4.20 o
  10   2   9      266.95      249.09      8.79 o
  11   2   9        4.70        1.59      1.97 o
  12   2   9        0.76       -1.45      2.35 o
  13   2   9       62.51       47.00      3.56 o
  14   2   9        2.96        5.65      2.28 o
  15   2   9       35.47       28.95      3.75 o
  16   2   9       44.78       45.33      4.35 o
 -20   3   9        2.44        2.08      2.02 o
 -19   3   9       18.75       19.04      2.57 o
 -18   3   9        0.26       -1.49      1.75 o
 -17   3   9       32.63       30.46      2.73 o
 -16   3   9       35.93       26.53      2.54 o
 -15   3   9      244.99      238.01      8.01 o
 -14   3   9       81.27       85.56      4.83 o
 -13   3   9       32.74       38.21      3.05 o
 -12   3   9      451.46      420.76     12.46 o
 -11   3   9      599.92      567.70     15.89 o
 -10   3   9       29.68       34.61      2.30 o
  -9   3   9      136.78      125.02      4.45 o
  -8   3   9       19.47       28.20      2.09 o
  -7   3   9      303.87      329.88      9.14 o
  -6   3   9       21.24       31.50      2.06 o
  -5   3   9      142.76      123.96      4.26 o
  -4   3   9      126.02      120.37      4.95 o
  -3   3   9      414.22      361.24     19.32 o
  -2   3   9      143.47      146.22      5.81 o
  -1   3   9      147.10      154.77      6.09 o
   0   3   9        2.32        1.07      1.50 o
   1   3   9       50.46       54.21      3.36 o
   2   3   9       56.10       56.83      3.34 o
   3   3   9      321.03      294.89     21.54 o
   4   3   9      192.91      177.97      7.37 o
   5   3   9        2.62        3.58      1.77 o
   6   3   9       28.12       40.36      3.09 o
   7   3   9       33.62       26.86      2.86 o
   8   3   9        7.62        3.84      1.96 o
   9   3   9       62.43       55.96      4.19 o
  10   3   9       15.72       23.44      2.68 o
  11   3   9      145.56      133.34      9.17 o
  12   3   9        3.35        4.51      2.14 o
  13   3   9        8.95        8.65      2.38 o
  14   3   9        6.74        9.85      2.48 o
 -17   4   9        0.12        0.17      1.85 o
 -16   4   9        5.23        3.51      2.34 o
 -15   4   9       18.76       15.82      2.29 o
 -14   4   9        1.09        2.69      1.84 o
 -13   4   9       21.50       16.43      2.32 o
 -12   4   9       40.06       35.74      7.16 o
 -11   4   9        2.91        9.07      1.96 o
 -10   4   9      103.12      118.89      5.95 o
  -9   4   9       58.66       52.49      3.93 o
  -8   4   9       40.47       42.65      3.86 o
  -7   4   9       58.26       65.77      3.77 o
  -6   4   9        0.19        0.26      1.60 o
  -5   4   9      508.80      505.76     15.17 o
  -4   4   9        3.24        5.13      2.05 o
  -3   4   9      359.12      346.66     13.40 o
  -2   4   9        3.09        2.30      2.02 o
  -1   4   9      907.98      791.91     54.89 o
   0   4   9      212.78      205.56      9.55 o
   1   4   9       60.27       75.99      4.86 o
   2   4   9        6.25       12.86      5.04 o
   3   4   9      259.99      252.09     10.67 o
   4   4   9      202.20      186.21     12.18 o
   5   4   9       91.53       83.67      9.07 o
   6   4   9        0.40        2.83      1.90 o
   7   4   9      146.73      123.94      5.52 o
   8   4   9       96.19       84.00      8.37 o
   9   4   9      274.76      269.31     10.57 o
  10   4   9       51.80       51.29      6.34 o
  11   4   9       40.25       46.56      8.66 o
  12   4   9       41.54       54.47      7.34 o
 -13   5   9       29.96       37.42      3.69 o
 -12   5   9       10.69        3.08      2.86 o
 -11   5   9       42.54       51.99      5.25 o
 -10   5   9       22.56       23.56      3.21 o
  -9   5   9        0.02       -2.40      1.99 o
  -8   5   9       10.44       17.34      2.91 o
  -7   5   9       33.80       45.57      3.86 o
  -6   5   9        8.63        6.39      2.30 o
  -5   5   9       12.77       19.60      2.45 o
  -4   5   9       11.32       11.71      2.18 o
  -3   5   9       22.57       28.39      2.78 o
  -2   5   9       18.30       14.21      3.18 o
  -1   5   9        0.05        2.23      3.97 o
   0   5   9       16.01       15.42      3.30 o
   1   5   9        0.23        1.13      2.68 o
   2   5   9        8.29       10.94      3.17 o
   3   5   9       10.84       10.88      3.23 o
   4   5   9       60.18       54.39      5.47 o
   5   5   9        1.70        4.69      2.59 o
   6   5   9        9.41        8.02      2.88 o
   7   5   9       30.86       25.33      7.73 o
   8   5   9        1.87        3.80      2.75 o
 -23   0  10       44.20       37.75      5.52 o
 -22   0  10        0.30        1.69      3.61 o
 -21   0  10        1.77       -0.22      3.46 o
 -20   0  10        0.04       -3.53      3.46 o
 -19   0  10        4.36        7.73      3.75 o
 -18   0  10        9.12       19.13      4.19 o
 -17   0  10      188.53      158.89      8.37 o
 -16   0  10       23.05       46.92      4.08 o
 -15   0  10        6.09        2.12      2.16 o
 -14   0  10        7.80       19.88      3.87 o
 -13   0  10      667.27      597.12     48.61 o
 -12   0  10      450.63      464.85     15.54 o
 -11   0  10      204.68      172.77      8.00 o
 -10   0  10      361.68      357.95     14.88 o
  -9   0  10       42.64       28.91      2.18 o
  -8   0  10       92.60       91.64      4.16 o
  -7   0  10      323.94      313.66     10.92 o
  -6   0  10      290.95      329.79     11.42 o
  -5   0  10        6.18        6.10      1.35 o
  -4   0  10      647.79      668.39     28.83 o
  -1   0  10      205.84      214.09     11.48 o
   1   0  10     2629.24     3061.04    166.87 o
   2   0  10      371.67      365.01     12.53 o
   3   0  10     3107.47     3001.48     79.07 o
   4   0  10        2.19        4.58      1.54 o
   5   0  10      405.43      431.40     14.63 o
   6   0  10      362.15      334.76     11.90 o
   7   0  10      298.35      316.63     11.47 o
   8   0  10      486.11      452.69     15.33 o
   9   0  10       79.01      104.00      5.17 o
  10   0  10       23.55       16.10      3.13 o
  11   0  10        0.50        3.27      2.76 o
  12   0  10      404.23      395.41     17.17 o
  13   0  10      196.58      210.62     17.00 o
  15   0  10        5.11        4.19      5.30 o
  16   0  10        3.10       -3.68      4.49 o
 -22   1  10       27.98       25.86      3.49 o
 -21   1  10       31.65       21.84      3.33 o
 -20   1  10        2.22        1.13      2.10 o
 -19   1  10        4.30        1.56      1.99 o
 -18   1  10      114.15      100.30      4.43 o
 -17   1  10       49.09       41.63      2.92 o
 -16   1  10       88.38       87.42      4.43 o
 -15   1  10       84.90       82.55      3.39 o
 -14   1  10       55.13       43.73      2.43 o
 -13   1  10      153.04      154.69      5.06 o
 -12   1  10      192.12      203.29      6.07 o
 -11   1  10        9.18        5.34      1.21 o
 -10   1  10      960.54     1034.78     23.72 o
  -9   1  10        6.05        3.24      1.11 o
  -8   1  10      165.16      134.37      4.34 o
  -7   1  10      172.61      173.36      5.29 o
  -6   1  10       23.52       29.17      1.72 o
  -5   1  10      653.17      666.73     21.76 o
  -4   1  10      246.17      304.21      7.55 o
  -2   1  10     1064.30     1088.37     37.05 o
  -1   1  10     1279.65     1474.36     38.65 o
   0   1  10     1052.73     1081.12     34.05 o
   1   1  10       47.00       50.65      2.91 o
   2   1  10      385.34      401.20     10.83 o
   3   1  10       23.08       16.94      1.64 o
   4   1  10      667.68      651.02     14.64 o
   5   1  10      974.64      986.81     23.71 o
   6   1  10      453.62      437.73     11.87 o
   7   1  10       97.00      101.79      4.50 o
   8   1  10       78.71       70.16      3.79 o
   9   1  10       65.31       64.37      3.73 o
  10   1  10      221.94      217.56      7.82 o
  11   1  10        0.34        3.45      1.96 o
  12   1  10        3.11        3.99      2.57 o
  13   1  10      265.77      224.83     14.79 o
  14   1  10        0.37       -3.10      2.44 o
  15   1  10       39.39       37.70      6.07 o
  16   1  10       87.44       76.10      6.56 o
 -22   2  10       57.49       63.85      4.30 o
 -21   2  10        3.94        3.36      2.50 o
 -20   2  10       27.27       26.11      2.65 o
 -19   2  10       12.90        9.38      2.11 o
 -18   2  10       68.51       68.91      3.74 o
 -17   2  10      262.64      259.48      8.62 o
 -16   2  10        2.42        2.36      2.04 o
 -15   2  10       40.24       46.46      2.95 o
 -14   2  10      145.98      160.80      6.44 o
 -13   2  10       53.77       50.15      3.56 o
 -12   2  10       36.51       55.32      2.78 o
 -11   2  10      737.46      738.26     17.81 o
 -10   2  10      249.79      253.18      7.33 o
  -9   2  10        0.00       -0.72      1.11 o
  -8   2  10        2.79        2.43      1.13 o
  -7   2  10        0.05        2.73      1.16 o
  -6   2  10       87.55      100.28      3.92 o
  -5   2  10        3.05        6.60      1.42 o
  -4   2  10       16.68       12.50      1.47 o
  -3   2  10      349.53      358.85     11.47 o
  -2   2  10      267.06      293.01      9.73 o
  -1   2  10      108.26      122.22      4.99 o
   0   2  10      783.69      767.45     25.38 o
   1   2  10      556.16      524.86     22.94 o
   2   2  10      731.33      714.50     21.93 o
   3   2  10      143.63      149.89      7.77 o
   4   2  10      278.00      285.78      9.33 o
   5   2  10      897.00      924.46     28.56 o
   6   2  10       43.43       48.31      3.21 o
   7   2  10        0.86        2.02      1.80 o
   8   2  10       14.21       15.92      2.27 o
   9   2  10        6.28        7.38      2.06 o
  10   2  10      110.95      102.57      4.79 o
  11   2  10       32.20       22.78      2.69 o
  12   2  10        0.00       -0.45      1.95 o
  13   2  10        0.47       -1.87      2.00 o
  14   2  10        3.70       -0.86      2.55 o
  15   2  10       12.59       19.72      3.36 o
 -20   3  10        0.09       -1.59      1.84 o
 -19   3  10       42.32       36.98      3.53 o
 -18   3  10        3.70        1.95      1.94 o
 -17   3  10        4.13        6.16      2.02 o
 -16   3  10       14.96       14.46      2.17 o
 -15   3  10      196.52      190.11      6.88 o
 -14   3  10      126.33      124.10      5.33 o
 -13   3  10      484.65      467.76     15.37 o
 -12   3  10      227.12      191.32      6.72 o
 -11   3  10       33.43       27.65      4.22 o
 -10   3  10      654.31      636.28     15.90 o
  -9   3  10       28.62       37.77      2.38 o
  -8   3  10      262.28      280.32      8.06 o
  -7   3  10      176.64      199.25      6.15 o
  -6   3  10        0.59        1.54      1.80 o
  -5   3  10      377.94      389.70     12.06 o
  -4   3  10       70.42       63.60      3.35 o
  -3   3  10     1088.63     1059.25     33.89 o
  -2   3  10       52.20       58.78      3.41 o
  -1   3  10      220.17      199.60      7.37 o
   0   3  10      342.88      330.54     11.04 o
   1   3  10      153.13      178.47      8.18 o
   2   3  10      435.13      382.87     12.41 o
   3   3  10       37.14       45.13      3.75 o
   4   3  10      299.11      273.20      9.10 o
   5   3  10      111.29      109.13      5.32 o
   6   3  10       28.60       26.35      3.17 o
   7   3  10       82.61       67.27      3.91 o
   8   3  10       45.21       48.45      5.39 o
   9   3  10        0.08        3.43      2.00 o
  10   3  10       44.87       47.73      4.72 o
  11   3  10        4.71        1.65      2.06 o
  12   3  10       89.49       82.93      7.00 o
  13   3  10        6.23        6.72      2.38 o
  14   3  10        0.86       -1.28      2.04 o
 -17   4  10       33.78       31.57      2.92 o
 -16   4  10        4.46        4.16      2.02 o
 -15   4  10        5.41       10.93      2.21 o
 -14   4  10      169.21      182.30     13.28 o
 -13   4  10       27.34       21.76      2.76 o
 -12   4  10        9.43        7.21      2.51 o
 -11   4  10      614.73      591.50     19.91 o
 -10   4  10        4.61        4.13      2.21 o
  -9   4  10       30.28       34.70      3.27 o
  -8   4  10        5.95        7.63      1.98 o
  -7   4  10       26.32       23.41      2.73 o
  -6   4  10        6.75        9.92      2.20 o
  -5   4  10        6.10        6.25      1.86 o
  -4   4  10        4.10        8.87      1.95 o
  -3   4  10       55.22       48.25      3.89 o
  -2   4  10       14.44       16.42      2.60 o
  -1   4  10      145.57      157.69      7.42 o
   0   4  10        2.56        7.48      3.13 o
   1   4  10     1231.51     1284.48     69.69 o
   2   4  10        8.55        5.23      2.36 o
   3   4  10        4.03        4.14      2.34 o
   4   4  10        8.17        7.17      2.42 o
   5   4  10      235.90      196.76      9.01 o
   6   4  10        0.06       -0.61      1.92 o
   7   4  10      274.69      248.30     18.65 o
   8   4  10       13.01        8.58      2.29 o
   9   4  10       31.31       34.36      5.01 o
  10   4  10       18.76       24.70      3.55 o
  11   4  10       66.40       56.63      4.39 o
 -13   5  10       40.44       36.99      3.78 o
 -12   5  10       56.45       46.39      4.00 o
 -11   5  10       52.39       39.26      3.63 o
 -10   5  10        5.67        3.47      2.26 o
  -9   5  10        2.28        2.50      2.27 o
  -8   5  10      133.14      112.31      5.96 o
  -7   5  10       48.25       42.48      3.82 o
  -6   5  10      100.73       93.55      5.32 o
  -5   5  10       26.96       24.65      2.87 o
  -4   5  10       12.07       12.84      2.22 o
  -3   5  10       55.42       45.21      3.26 o
  -2   5  10        1.06        2.43      6.26 o
  -1   5  10      337.81      339.62     19.24 o
   0   5  10      164.28      163.35     20.35 o
   1   5  10      173.76      160.51     13.17 o
   2   5  10       19.70        4.90      2.96 o
   3   5  10       41.43       39.61      4.74 o
   4   5  10      129.02      120.15      8.50 o
   5   5  10        0.38        0.99      2.77 o
   6   5  10      108.47       92.43     12.30 o
   7   5  10       62.49       65.83     10.40 o
 -22   1  11        2.85        2.54      2.65 o
 -21   1  11       21.65       25.18      3.38 o
 -20   1  11        7.30        7.08      2.74 o
 -19   1  11        2.22        3.35      1.86 o
 -18   1  11        0.69        2.05      1.83 o
 -17   1  11        3.37        1.46      1.74 o
 -16   1  11      158.69      165.65      6.03 o
 -15   1  11      166.48      152.29      5.06 o
 -14   1  11      197.58      197.15      6.10 o
 -13   1  11       70.33       66.18      2.91 o
 -12   1  11       29.68       31.07      2.03 o
 -11   1  11       45.35       42.67      2.27 o
 -10   1  11       48.68       65.89      2.74 o
  -9   1  11       98.95       87.62      3.26 o
  -8   1  11      882.12      838.64     19.75 o
  -7   1  11       32.43       40.18      2.06 o
  -6   1  11      325.04      333.80      8.22 o
  -5   1  11       49.64       41.56      1.84 o
  -4   1  11     2367.43     2332.31     44.38 o
  -3   1  11       10.18       20.89      1.37 o
  -2   1  11     1180.00     1285.72     34.28 o
  -1   1  11      253.46      248.25     14.87 o
   0   1  11      529.22      577.21     17.20 o
   1   1  11       16.83       33.61      2.44 o
   2   1  11      167.29      146.04      5.70 o
   3   1  11       13.91       17.87      1.76 o
   4   1  11        1.16        1.16      1.30 o
   5   1  11      180.51      185.79      6.02 o
   6   1  11      102.42      110.39      5.84 o
   7   1  11       39.79       36.40      3.61 o
   8   1  11       30.73       39.40      2.98 o
   9   1  11       64.04       53.42      3.46 o
  10   1  11      151.44      142.16      5.94 o
  11   1  11      111.66      132.63      5.67 o
  12   1  11       17.24       17.62      3.09 o
  13   1  11        0.03       -0.39      2.51 o
  14   1  11       42.63       62.60      4.90 o
  15   1  11       75.25       79.23     10.78 o
  16   1  11       66.31       57.33      9.35 o
 -22   2  11        0.36        1.67      2.31 o
 -21   2  11       17.77       14.94      2.45 o
 -20   2  11        0.35       -1.17      1.87 o
 -19   2  11       69.50       62.18      3.76 o
 -18   2  11        2.07        1.48      1.94 o
 -17   2  11      104.98      111.38      4.75 o
 -16   2  11      171.25      175.30      6.43 o
 -15   2  11      550.55      570.15     21.82 o
 -14   2  11      395.31      398.53     11.86 o
 -13   2  11       36.32       42.86      2.77 o
 -12   2  11        5.21        6.63      1.44 o
 -11   2  11      119.62      130.53      4.50 o
 -10   2  11       77.22       70.61      3.04 o
  -9   2  11        2.85        5.39      1.31 o
  -8   2  11        1.31        0.97      1.13 o
  -7   2  11        1.22       -0.59      1.05 o
  -6   2  11      355.69      336.37      9.09 o
  -5   2  11      666.98      645.38     15.80 o
  -4   2  11        2.50       -0.34      1.17 o
  -3   2  11      440.70      392.78     16.92 o
  -2   2  11      293.94      300.16      9.99 o
  -1   2  11       32.70       24.78      2.94 o
   0   2  11      101.94      102.35      4.51 o
   1   2  11        3.28       10.23      1.84 o
   2   2  11       68.86       81.94      5.18 o
   3   2  11      110.20      118.75      4.40 o
   4   2  11      138.44      119.52      5.62 o
   5   2  11      194.72      225.14      8.04 o
   6   2  11       77.13       69.25      3.81 o
   7   2  11      102.38      130.21      5.47 o
   8   2  11      468.11      433.98     24.80 o
   9   2  11        0.07       -1.46      2.93 o
  10   2  11      209.67      213.47     12.97 o
  11   2  11        0.95        0.30      1.99 o
  12   2  11       60.75       54.17      3.77 o
  13   2  11        0.03       -3.02      2.01 o
  14   2  11       94.18      107.57      7.38 o
  15   2  11        3.93        4.97      2.69 o
 -20   3  11       47.37       51.08      5.26 o
 -19   3  11       40.37       39.48      3.18 o
 -18   3  11       65.40       66.31      5.17 o
 -17   3  11        2.71        5.18      1.92 o
 -16   3  11       43.96       53.85      4.26 o
 -15   3  11       55.50       46.95      3.15 o
 -14   3  11       15.60       12.01      2.34 o
 -13   3  11        0.68        0.67      1.68 o
 -12   3  11       14.53       18.16      2.18 o
 -11   3  11        3.86        1.13      1.59 o
 -10   3  11        5.49       16.53      1.87 o
  -9   3  11       88.78       86.59      4.78 o
  -8   3  11      356.98      356.30     11.30 o
  -7   3  11       46.49       64.49      3.52 o
  -6   3  11       59.74       67.75      3.64 o
  -5   3  11      370.08      359.60     11.38 o
  -4   3  11      149.81      154.68      6.55 o
  -3   3  11       40.40       52.96      3.78 o
  -2   3  11      123.18      109.16      5.61 o
  -1   3  11      448.07      437.73     21.84 o
   0   3  11        0.09       15.90      2.19 o
   1   3  11       90.40       88.80      4.58 o
   2   3  11      297.44      290.79     19.21 o
   3   3  11        5.05        5.76      2.18 o
   4   3  11       84.27       76.04      8.83 o
   5   3  11       47.90       51.77      4.75 o
   6   3  11       97.30       81.55      4.19 o
   7   3  11       48.22       53.85      6.33 o
   8   3  11      209.41      213.81     10.67 o
   9   3  11       48.29       69.98      4.14 o
  10   3  11       83.54       79.81      4.35 o
  11   3  11        6.89        7.22      2.22 o
  12   3  11       16.24       16.41      2.62 o
  13   3  11        0.10        0.31      2.54 o
 -17   4  11       22.95       20.90      2.59 o
 -16   4  11        5.96        9.45      2.21 o
 -15   4  11        7.14        6.63      2.09 o
 -14   4  11       19.01       24.92      5.52 o
 -13   4  11       92.22       87.13      4.99 o
 -12   4  11      280.01      230.72     17.48 o
 -11   4  11       49.97       44.19      3.74 o
 -10   4  11       73.24       89.02      5.04 o
  -9   4  11      263.80      235.96      9.69 o
  -8   4  11        0.03       -0.90      1.67 o
  -7   4  11      224.93      217.08      7.86 o
  -6   4  11        6.99       16.33      2.26 o
  -5   4  11       14.86       10.35      2.07 o
  -4   4  11       71.97       77.04      4.11 o
  -3   4  11      158.42      137.03      6.72 o
  -2   4  11       17.04       16.49      2.65 o
  -1   4  11      738.47      738.19     25.10 o
   0   4  11       47.86       45.73      4.81 o
   1   4  11       96.08      103.20      6.89 o
   2   4  11       17.79       24.10      3.59 o
   3   4  11       56.48       51.72      9.67 o
   4   4  11       58.03       61.34      6.91 o
   5   4  11       33.38       36.20      5.51 o
   6   4  11        8.99        5.61      2.44 o
   7   4  11       85.19       94.87      5.65 o
   8   4  11       19.04       24.01      3.57 o
   9   4  11      126.18      120.48     10.03 o
  10   4  11      139.39      129.42      8.38 o
 -13   5  11       54.40       46.44      4.86 o
 -12   5  11        0.02       -1.19      2.13 o
 -11   5  11        0.00        1.01      2.18 o
 -10   5  11        0.02        0.33      2.27 o
  -9   5  11       80.66       75.92      9.36 o
  -8   5  11       98.03       99.58     10.77 o
  -7   5  11        0.32        3.48      2.32 o
  -6   5  11       93.71       95.32      4.66 o
  -5   5  11       60.99       63.85      3.88 o
  -4   5  11       77.14       71.58      4.08 o
  -3   5  11       16.69       17.82      2.73 o
  -2   5  11       16.80        6.50      2.94 o
  -1   5  11       52.05       49.45      5.20 o
   0   5  11       53.40       61.49      7.14 o
   1   5  11        4.41        3.40      2.74 o
   2   5  11       75.73       77.52      6.01 o
   3   5  11       39.74       35.17      7.40 o
   4   5  11       61.14       81.98      9.71 o
   5   5  11       30.51       36.87      6.48 o
   6   5  11       21.45       16.07      6.37 o
 -23   0  12       67.14       55.05      6.70 o
 -22   0  12        0.01        0.00      3.68 o
 -21   0  12       37.38       43.42      5.74 o
 -20   0  12       37.17       35.18      5.00 o
 -19   0  12       33.62       50.48      5.96 o
 -18   0  12       28.71       13.86      7.21 o
 -17   0  12      175.94      192.31     10.82 o
 -16   0  12      340.05      326.47     14.19 o
 -15   0  12       87.69      114.23     12.81 o
 -14   0  12      118.52       96.52     12.29 o
 -13   0  12      964.24      884.77     33.41 o
 -12   0  12      165.82      148.12      6.21 o
 -11   0  12      259.89      269.78      9.87 o
 -10   0  12     1017.32      973.42     29.15 o
  -9   0  12      337.35      377.54     12.93 o
  -8   0  12      299.68      314.77     11.07 o
  -7   0  12     1965.48     2064.47     56.60 o
  -6   0  12       41.98       59.72      3.24 o
  -5   0  12     2071.24     2285.99     84.47 o
  -4   0  12     3147.39     3611.77    145.57 o
  -3   0  12       48.18       65.26      3.44 o
  -2   0  12       19.39       21.93      2.62 o
  -1   0  12       81.14       93.07      5.85 o
   0   0  12        6.48       10.45      2.47 o
   1   0  12      672.30      607.69     25.37 o
   2   0  12      634.57      544.58     23.22 o
   3   0  12      801.97      771.35     23.97 o
   4   0  12     1825.95     1741.75     57.46 o
   5   0  12      110.62      106.16      6.91 o
   6   0  12       67.82       72.39      4.15 o
   7   0  12     1331.41     1357.40     43.71 o
   8   0  12      363.60      353.96     12.78 o
   9   0  12      138.44      133.72     12.07 o
  10   0  12      730.58      728.93     43.64 o
  11   0  12      407.96      403.65     27.08 o
  12   0  12      125.97      134.45     12.51 o
  13   0  12      147.94      143.43     13.03 o
  14   0  12      206.59      225.34     17.74 o
  15   0  12       20.77        4.49      5.08 o
 -22   1  12        9.96       11.85      3.02 o
 -21   1  12       33.75       29.72      4.08 o
 -20   1  12       21.30       23.12      2.78 o
 -19   1  12       97.60       97.34      5.01 o
 -18   1  12      331.30      362.06     13.02 o
 -17   1  12     1350.02     1301.07     38.33 o
 -16   1  12       24.31       23.19      2.05 o
 -15   1  12      121.45      121.14      4.37 o
 -14   1  12       60.24       58.89      2.85 o
 -13   1  12      204.83      237.59      7.71 o
 -12   1  12     1125.85     1197.89     27.01 o
 -11   1  12      223.54      216.38      6.46 o
 -10   1  12      469.76      428.74     11.16 o
  -9   1  12      237.37      222.58      6.54 o
  -8   1  12      123.59      115.60      4.36 o
  -7   1  12      367.48      305.38      9.04 o
  -6   1  12     1021.13     1038.26     21.83 o
  -5   1  12      423.80      458.13     10.77 o
  -4   1  12        1.19        1.51      0.92 o
  -3   1  12       30.22       32.40      1.72 o
  -2   1  12      570.04      597.89     17.66 o
  -1   1  12      513.56      593.35     17.60 o
   0   1  12        3.56        4.04      1.44 o
   1   1  12     1660.86     1690.63     56.80 o
   2   1  12        8.36       11.07      2.60 o
   3   1  12       75.23       83.66      3.43 o
   4   1  12        2.52        4.52      1.50 o
   5   1  12     1457.54     1523.14     34.70 o
   6   1  12      646.73      673.83     19.13 o
   7   1  12       59.32       55.04      3.53 o
   8   1  12      676.86      705.29     20.05 o
   9   1  12        5.42        7.60      2.06 o
  10   1  12       79.27       65.00      3.95 o
  11   1  12        5.54        1.78      2.44 o
  12   1  12      133.73      131.39      8.15 o
  13   1  12       75.34       69.12      6.22 o
  14   1  12       10.18       13.01      3.08 o
  15   1  12        0.87        1.75      3.61 o
 -21   2  12       26.04       21.88      2.93 o
 -20   2  12       76.45       72.05      4.05 o
 -19   2  12       67.38       67.46      3.90 o
 -18   2  12      203.03      214.14      7.54 o
 -17   2  12        2.08        0.87      1.75 o
 -16   2  12       88.38       78.54      3.84 o
 -15   2  12       56.48       52.77      3.20 o
 -14   2  12      821.33      820.14     24.38 o
 -13   2  12      209.31      224.63      6.86 o
 -12   2  12       88.03       79.62      3.32 o
 -11   2  12       86.39       76.69      3.21 o
 -10   2  12       21.89       28.35      2.01 o
  -9   2  12      625.75      646.71     15.92 o
  -8   2  12      702.75      738.59     17.84 o
  -7   2  12      277.65      312.66      8.62 o
  -6   2  12      243.71      243.16      7.04 o
  -5   2  12      595.03      641.33     18.23 o
  -4   2  12       31.78       39.18      2.65 o
  -3   2  12      409.83      423.22     13.30 o
  -2   2  12      229.56      195.82      7.12 o
  -1   2  12       10.11       12.80      1.93 o
   0   2  12       21.89       19.87      2.84 o
   1   2  12      589.64      557.78     16.94 o
   2   2  12     1083.85     1171.24     31.96 o
   3   2  12        6.49        6.83      1.90 o
   4   2  12      311.14      307.95     11.97 o
   5   2  12       36.34       37.21      2.97 o
   6   2  12       76.26       77.80      4.16 o
   7   2  12       45.35       50.22      3.39 o
   8   2  12      110.44       98.50      4.66 o
   9   2  12      291.62      298.59     10.09 o
  10   2  12        8.71        6.54      2.28 o
  11   2  12       25.94       20.97      2.76 o
  12   2  12        6.95       12.09      2.89 o
  13   2  12        0.05        0.86      2.59 o
  14   2  12        2.42        3.98      2.74 o
 -20   3  12        1.37        0.36      1.98 o
 -19   3  12       50.62       32.88      3.02 o
 -18   3  12       28.28       23.96      2.69 o
 -17   3  12       41.39       32.32      3.76 o
 -16   3  12      109.48      102.84      4.59 o
 -15   3  12       19.10       23.53      4.05 o
 -14   3  12      142.30      109.63      4.64 o
 -13   3  12      564.54      494.40     25.67 o
 -12   3  12      449.49      442.86     21.76 o
 -11   3  12      532.67      535.06     15.21 o
 -10   3  12       76.56       81.45      3.50 o
  -9   3  12       27.68       26.79      2.57 o
  -8   3  12        7.51        5.87      1.79 o
  -7   3  12      180.25      184.31      6.85 o
  -6   3  12       27.77       27.93      2.52 o
  -5   3  12      340.09      312.62     10.20 o
  -4   3  12      103.15       88.31      4.25 o
  -3   3  12      188.26      190.11     12.09 o
  -2   3  12       71.30       70.79      4.26 o
  -1   3  12        5.99        6.55      2.12 o
   0   3  12      196.06      195.80      8.61 o
   1   3  12      583.32      559.62     17.14 o
   2   3  12      380.23      369.26     14.22 o
   3   3  12       24.15       26.91      3.26 o
   4   3  12       71.46       66.18      4.76 o
   5   3  12      872.01      812.70     29.86 o
   6   3  12        5.03        5.39      2.11 o
   7   3  12        1.88        1.86      2.38 o
   8   3  12      256.34      269.46      9.45 o
   9   3  12       50.04       46.26      3.53 o
  10   3  12        7.13        5.71      2.42 o
  11   3  12        0.54        0.01      2.00 o
  12   3  12        0.10       -0.56      2.07 o
 -17   4  12        2.59        0.57      2.30 o
 -16   4  12       38.60       30.87      3.44 o
 -15   4  12       76.34       60.58      4.54 o
 -14   4  12       26.21       24.29      3.93 o
 -13   4  12      160.42      164.22      7.51 o
 -12   4  12       71.48       61.32      4.44 o
 -11   4  12       32.40       31.24      3.35 o
 -10   4  12        4.08        5.21      2.23 o
  -9   4  12       47.92       41.70      3.24 o
  -8   4  12       56.13       64.22      3.87 o
  -7   4  12       65.43       78.60      4.14 o
  -6   4  12       27.44       23.34      2.52 o
  -5   4  12       66.35       56.02      3.54 o
  -4   4  12       31.89       42.50      4.80 o
  -3   4  12       94.39       80.97      4.86 o
  -2   4  12       14.47       13.51      2.90 o
  -1   4  12      160.72      161.45     14.57 o
   0   4  12       63.29       65.50      5.41 o
   1   4  12       14.81       28.62      4.03 o
   2   4  12      352.20      336.74     16.21 o
   3   4  12       60.55       47.49      4.92 o
   4   4  12      257.62      245.91     13.64 o
   5   4  12       12.94       10.34      2.80 o
   6   4  12       94.41       81.73      5.46 o
   7   4  12       41.27       39.81      4.17 o
   8   4  12        0.09        0.75      1.91 o
   9   4  12      111.03      102.47      7.91 o
 -12   5  12        0.41       -1.98      2.19 o
 -11   5  12        4.63        2.97      2.39 o
 -10   5  12        0.66        0.91      2.31 o
  -9   5  12        0.07       -2.12      2.62 o
  -8   5  12        0.00        7.16      2.52 o
  -7   5  12      126.40      127.46      6.52 o
  -6   5  12       11.73       11.62      2.38 o
  -5   5  12       29.96       31.57      3.00 o
  -4   5  12      276.27      279.26      9.68 o
  -3   5  12       10.68       11.42      2.48 o
  -2   5  12      122.97      110.31      7.34 o
  -1   5  12       43.46       49.08      7.29 o
   0   5  12        6.65        5.61      2.86 o
   1   5  12       34.96       32.00      5.85 o
   2   5  12        0.06       -1.74      2.94 o
   3   5  12       74.79       71.48      6.32 o
   4   5  12       10.44       17.38      4.93 o
   5   5  12      165.24      150.50     13.25 o
 -22   1  13       17.63       18.20      3.42 o
 -21   1  13        9.98        6.65      2.24 o
 -20   1  13       13.42        9.75      2.65 o
 -19   1  13       28.48       31.22      3.19 o
 -18   1  13        0.53       -0.30      1.85 o
 -17   1  13        0.02        1.96      1.91 o
 -16   1  13       68.26       71.33      3.23 o
 -15   1  13        2.31        4.53      1.51 o
 -14   1  13       29.08       30.17      2.19 o
 -13   1  13      124.43      131.63      4.54 o
 -12   1  13      489.52      487.60     12.53 o
 -11   1  13       35.56       41.60      2.30 o
 -10   1  13       13.42       19.94      1.68 o
  -9   1  13      468.25      462.39     11.86 o
  -8   1  13      156.91      160.85      5.07 o
  -7   1  13       75.76       69.27      5.39 o
  -6   1  13      121.52      114.51      3.75 o
  -5   1  13      172.13      177.98      5.00 o
  -4   1  13      208.21      238.07      8.61 o
  -3   1  13       45.98       37.77      2.20 o
  -2   1  13        6.75       16.84      1.90 o
  -1   1  13        4.40       10.16      1.72 o
   0   1  13       32.07       29.58      2.52 o
   1   1  13      110.39      141.00      9.26 o
   2   1  13     1101.53     1138.43     57.03 o
   3   1  13      411.29      418.07     17.58 o
   4   1  13      190.00      177.62      6.76 o
   5   1  13     2098.59     2117.12     56.87 o
   6   1  13      124.23      134.49      6.94 o
   7   1  13       91.42       96.02      6.41 o
   8   1  13       16.14       16.00      2.76 o
   9   1  13       21.38       22.13      2.62 o
  10   1  13        2.74        4.90      2.18 o
  11   1  13      100.27      108.15      6.41 o
  12   1  13       39.86       39.84      4.08 o
  13   1  13       45.56       46.93      5.85 o
  14   1  13       91.04       76.09     10.45 o
 -21   2  13       70.51       60.34      4.25 o
 -20   2  13       81.28       87.08      4.75 o
 -19   2  13       99.22       92.41      4.50 o
 -18   2  13       89.54       93.97      6.34 o
 -17   2  13      194.05      179.77      6.59 o
 -16   2  13       18.42       19.29      2.32 o
 -15   2  13      295.64      300.66      9.59 o
 -14   2  13       37.71       41.89      2.57 o
 -13   2  13       69.26       67.74      3.69 o
 -12   2  13        0.00       -0.38      1.35 o
 -11   2  13       89.37       85.90      3.46 o
 -10   2  13       32.71       33.49      2.20 o
  -9   2  13     1202.36     1134.03     28.35 o
  -8   2  13      378.11      347.37      9.50 o
  -7   2  13      455.68      462.25     11.93 o
  -6   2  13      132.86      102.80      4.46 o
  -5   2  13      294.79      275.49      9.15 o
  -4   2  13       90.02       95.19      6.80 o
  -3   2  13      127.05      126.40      7.40 o
  -2   2  13        8.36        3.51      1.69 o
  -1   2  13       75.30       56.88      3.32 o
   0   2  13       52.45       55.40      3.48 o
   1   2  13       22.86       22.97      2.47 o
   2   2  13        0.24        1.35      1.67 o
   3   2  13        8.99       14.50      2.20 o
   4   2  13      403.06      429.62     25.25 o
   5   2  13      386.39      407.76     12.99 o
   6   2  13      627.69      601.50     20.06 o
   7   2  13       18.70       24.57      2.62 o
   8   2  13      139.52      138.80      5.82 o
   9   2  13        2.94        3.17      2.06 o
  10   2  13       18.66       19.62      2.63 o
  11   2  13        0.18       -2.65      1.97 o
  12   2  13       41.81       41.26      3.55 o
  13   2  13      121.95      144.52      7.29 o
 -20   3  13        3.19        1.88      3.39 o
 -19   3  13        3.84        2.16      2.03 o
 -18   3  13       51.74       50.18      3.42 o
 -17   3  13        3.57        5.25      2.09 o
 -16   3  13      118.65      121.81      5.09 o
 -15   3  13       14.28       11.12      2.42 o
 -14   3  13       38.72       37.92      2.88 o
 -13   3  13        2.87        2.17      1.77 o
 -12   3  13       63.37       65.21      6.51 o
 -11   3  13        7.88       14.14      2.23 o
 -10   3  13      370.56      359.21     11.50 o
  -9   3  13       27.02       40.82      3.02 o
  -8   3  13      150.89      161.87      6.27 o
  -7   3  13     1332.04     1327.97     34.34 o
  -6   3  13      215.37      227.36      8.06 o
  -5   3  13       67.80       71.21      3.79 o
  -4   3  13       33.33       36.29      2.87 o
  -3   3  13        1.29       15.85      3.15 o
  -2   3  13        2.22        1.37      1.91 o
  -1   3  13       25.45       27.78      2.99 o
   0   3  13       18.07       17.21      2.65 o
   1   3  13      221.67      203.87      9.01 o
   2   3  13       10.67       14.90      2.76 o
   3   3  13       20.38       25.80      4.20 o
   4   3  13       56.54       51.38      4.38 o
   5   3  13       14.63       17.93      2.99 o
   6   3  13        3.95        4.18      2.02 o
   7   3  13       47.18       53.67      4.36 o
   8   3  13       19.55       14.91      2.58 o
   9   3  13        0.79        0.09      2.01 o
  10   3  13      108.66      103.71      5.14 o
  11   3  13       13.45        5.03      2.32 o
 -17   4  13        0.13       -0.71      2.25 o
 -16   4  13       32.02       38.00      4.81 o
 -15   4  13        5.71        3.85      2.89 o
 -14   4  13       19.25       29.05      3.27 o
 -13   4  13       96.48       83.93      4.85 o
 -12   4  13       36.70       31.61      3.43 o
 -11   4  13       44.77       47.07      7.54 o
 -10   4  13      161.86      136.65      6.57 o
  -9   4  13        7.39        8.53      2.09 o
  -8   4  13       26.55       32.68      2.95 o
  -7   4  13       96.78       95.51      4.60 o
  -6   4  13        0.78        0.50      2.23 o
  -5   4  13      293.40      293.76      9.99 o
  -4   4  13      202.27      197.51      7.42 o
  -3   4  13        1.81        2.52      2.30 o
  -2   4  13       44.51       43.56      5.05 o
  -1   4  13        0.00        0.31      2.54 o
   0   4  13      169.28      176.26     10.04 o
   1   4  13       72.72       76.00      5.83 o
   2   4  13       65.09       73.52      6.02 o
   3   4  13        7.15       11.20      3.21 o
   4   4  13      732.73      728.27     43.64 o
   5   4  13       62.98       71.78      8.94 o
   6   4  13       13.00       20.08      3.84 o
   7   4  13       82.47       74.20     10.19 o
   8   4  13        0.40        1.50      2.70 o
   9   4  13       73.59       69.47      7.29 o
 -12   5  13       38.34       35.53      3.74 o
 -11   5  13        1.76        0.46      2.32 o
 -10   5  13      258.59      257.25     17.85 o
  -9   5  13        0.70        4.94      2.56 o
  -8   5  13      302.30      333.82     12.83 o
  -7   5  13       25.92       18.05      3.00 o
  -6   5  13       29.01       44.20      4.71 o
  -5   5  13      160.15      149.69      6.26 o
  -4   5  13       41.95       51.48      4.11 o
  -3   5  13       86.85       95.03      5.29 o
  -2   5  13        6.43        8.83      3.17 o
  -1   5  13       58.63       55.27      7.51 o
   0   5  13        1.97        1.47      2.72 o
   1   5  13       15.08       16.52      3.97 o
   2   5  13       17.16       17.14      3.56 o
   3   5  13       13.24       11.18      3.49 o
 -22   0  14        0.45       -3.97      3.61 o
 -21   0  14       40.79       37.97      5.59 o
 -20   0  14      195.56      190.46     12.73 o
 -19   0  14       21.78       29.35      7.62 o
 -18   0  14        2.68        4.82      2.76 o
 -17   0  14       27.87       15.54      3.00 o
 -16   0  14        4.29        3.02      2.43 o
 -15   0  14       86.83       93.11      5.81 o
 -14   0  14       37.50       45.55      4.17 o
 -13   0  14      152.54      159.20      8.90 o
 -12   0  14      509.71      495.23     19.93 o
 -11   0  14        3.80        3.58      2.03 o
 -10   0  14      824.66      786.44     29.16 o
  -9   0  14     2632.36     2716.90     72.45 o
  -8   0  14      379.35      349.53     12.25 o
  -7   0  14      645.39      648.59     20.65 o
  -6   0  14      628.30      703.31     22.36 o
  -5   0  14     2424.87     2517.57     67.57 o
  -4   0  14      118.87      108.68      4.89 o
  -3   0  14      403.21      437.74     14.82 o
  -2   0  14        0.16        2.61      1.43 o
  -1   0  14      462.10      434.79     19.17 o
   0   0  14      185.04      171.78     16.30 o
   1   0  14      342.74      344.50     16.03 o
   2   0  14      666.21      674.56     28.07 o
   3   0  14     5848.19     5162.29    236.23 o
   4   0  14        3.49       18.12      3.12 o
   5   0  14     7357.95     7272.93    227.01 o
   6   0  14     1632.32     1697.07     62.76 o
   7   0  14       57.96       72.67      5.68 o
   8   0  14       53.62       62.70      8.76 o
   9   0  14      268.66      288.41     21.05 o
  10   0  14      479.20      552.68     35.03 o
  11   0  14       90.61       88.90      9.79 o
  12   0  14        7.88        6.11      5.08 o
  13   0  14      151.30      181.55     15.60 o
  14   0  14       23.13       25.32      6.62 o
 -21   1  14       14.28        9.86      2.42 o
 -20   1  14       12.23        7.92      2.39 o
 -19   1  14      304.09      344.31     12.06 o
 -18   1  14        1.45       -0.94      1.94 o
 -17   1  14      207.57      199.90      7.00 o
 -16   1  14       29.02       25.23      2.73 o
 -15   1  14       90.11       81.00      3.43 o
 -14   1  14       14.80       14.38      2.02 o
 -13   1  14      623.22      574.64     14.43 o
 -12   1  14      476.93      501.68     12.88 o
 -11   1  14       60.86       70.55      3.04 o
 -10   1  14      483.69      474.18     12.18 o
  -9   1  14     2693.50     2684.93     54.96 o
  -8   1  14        3.76        8.61      1.38 o
  -7   1  14      590.69      569.37     15.52 o
  -6   1  14      119.18      115.59      4.02 o
  -5   1  14     1059.81     1000.93     21.29 o
  -4   1  14       55.95       63.88      2.48 o
  -3   1  14       16.29       29.28      1.71 o
  -2   1  14       45.22       44.51      3.19 o
  -1   1  14      177.82      141.94      5.67 o
   0   1  14      364.67      350.23     11.49 o
   1   1  14      156.07      173.90      6.63 o
   2   1  14     1257.49     1187.90     32.33 o
   3   1  14      185.15      185.45     11.04 o
   4   1  14     2040.42     2023.19     51.65 o
   5   1  14       25.65       26.02      2.38 o
   6   1  14       49.94       55.77      3.55 o
   7   1  14      309.21      331.76     10.89 o
   8   1  14      190.30      200.38      7.49 o
   9   1  14      561.93      615.59     20.43 o
  10   1  14      181.94      211.07      9.16 o
  11   1  14        2.32        2.21      3.90 o
  12   1  14       40.26       30.73      4.86 o
  13   1  14       54.79       56.31      6.09 o
 -21   2  14        8.50        6.53      2.31 o
 -20   2  14       47.56       44.26      3.75 o
 -19   2  14      102.33       99.99      4.93 o
 -18   2  14       46.76       46.22      3.24 o
 -17   2  14       58.11       42.73      3.05 o
 -16   2  14      314.42      301.57      9.60 o
 -15   2  14       57.25       65.64      4.08 o
 -14   2  14       97.78       97.44      4.72 o
 -13   2  14      750.72      727.53     21.61 o
 -12   2  14     1239.47     1206.09     27.36 o
 -11   2  14       96.05      102.87      3.91 o
 -10   2  14       66.13       63.47      3.02 o
  -9   2  14       18.69       22.68      2.04 o
  -8   2  14      120.47      120.94      4.29 o
  -7   2  14      207.42      219.56      7.68 o
  -6   2  14       34.81       49.28      3.17 o
  -5   2  14      247.61      239.77      8.26 o
  -4   2  14      156.10      168.90      6.33 o
  -3   2  14      623.50      607.68     21.14 o
  -2   2  14      445.41      442.73     13.97 o
  -1   2  14      167.28      171.72      8.93 o
   0   2  14        5.63        9.52      1.95 o
   1   2  14      405.16      435.90     13.92 o
   2   2  14      220.28      227.93      8.38 o
   3   2  14       50.73       47.65      6.46 o
   4   2  14       34.91       42.47      4.15 o
   5   2  14      805.46      828.36     23.03 o
   6   2  14      138.64      138.19      5.72 o
   7   2  14       49.09       44.58      3.44 o
   8   2  14        0.58       -0.60      1.91 o
   9   2  14       12.21       16.81      2.64 o
  10   2  14        3.59        5.88      2.23 o
  11   2  14       20.60       29.40      3.11 o
  12   2  14        0.25       -0.94      2.14 o
 -19   3  14       39.52       31.45      2.94 o
 -18   3  14       26.49       14.50      2.37 o
 -17   3  14       51.31       39.70      3.12 o
 -16   3  14       52.13       49.41      5.16 o
 -15   3  14       44.66       38.75      2.92 o
 -14   3  14      202.36      185.94      8.26 o
 -13   3  14      161.13      140.40     14.49 o
 -12   3  14       54.57       50.93      3.42 o
 -11   3  14      159.49      170.14      6.62 o
 -10   3  14      179.99      174.08      6.72 o
  -9   3  14      503.48      485.16     14.76 o
  -8   3  14      463.93      440.69     15.03 o
  -7   3  14       21.30       19.21      2.73 o
  -6   3  14        1.59        1.48      1.71 o
  -5   3  14      519.78      553.49     16.38 o
  -4   3  14      995.31     1073.97     45.77 o
  -3   3  14      154.29      145.24      6.99 o
  -2   3  14        0.58        0.93      1.95 o
  -1   3  14      423.19      513.02     40.18 o
   0   3  14     1356.01     1357.90     42.26 o
   1   3  14      101.03      117.52      6.22 o
   2   3  14      814.48      829.99     27.90 o
   3   3  14      113.61      101.04      5.81 o
   4   3  14      150.40      157.20      7.93 o
   5   3  14        0.66        3.29      2.41 o
   6   3  14       98.29      105.22      6.18 o
   7   3  14        9.95        6.78      2.34 o
   8   3  14       45.73       35.98      3.25 o
   9   3  14       43.99       44.85      4.51 o
  10   3  14        3.72        1.40      2.19 o
  11   3  14        0.80        1.55      3.83 o
 -16   4  14       19.54       18.62      2.98 o
 -15   4  14        3.56        5.08      2.31 o
 -14   4  14        4.80        0.71      2.23 o
 -13   4  14      135.44      144.03      6.96 o
 -12   4  14      291.09      284.47     11.25 o
 -11   4  14      112.73      107.42      5.73 o
 -10   4  14        5.82        9.71      2.55 o
  -9   4  14      450.30      448.69     14.05 o
  -8   4  14        0.44        6.88      2.12 o
  -7   4  14        7.17        6.99      2.28 o
  -6   4  14        4.47       10.97      2.26 o
  -5   4  14        1.11        1.87      1.86 o
  -4   4  14        0.26        0.87      1.84 o
  -3   4  14       15.87       21.84      3.10 o
  -2   4  14       40.51       38.62      9.27 o
  -1   4  14      414.66      400.34     26.64 o
   0   4  14       75.25       91.96      6.61 o
   1   4  14       94.94      104.66      7.00 o
   2   4  14       44.31       45.30      4.89 o
   3   4  14        0.78        0.40      4.93 o
   4   4  14       21.96       31.97      4.37 o
   5   4  14        6.40       -0.07      2.68 o
   6   4  14      170.46      160.78     10.64 o
   7   4  14       20.74       24.35      3.71 o
 -11   5  14        8.21        2.84      3.31 o
 -10   5  14        5.16       11.14      2.77 o
  -9   5  14        6.00        1.44      2.42 o
  -8   5  14       17.55       16.26      2.92 o
  -7   5  14        0.79        0.74      1.95 o
  -6   5  14        4.16        2.32      2.08 o
  -5   5  14      120.34      114.59      5.33 o
  -4   5  14      114.68      121.91      8.21 o
  -3   5  14       74.53       72.44      4.75 o
  -2   5  14       22.73       17.89      4.42 o
  -1   5  14        7.43        6.65      3.00 o
   0   5  14        3.68        8.59      4.93 o
   1   5  14        2.43        1.91      2.92 o
   2   5  14        9.07        3.08      2.96 o
 -22   1  15       26.90       18.80      3.32 o
 -21   1  15       23.96       22.64      2.90 o
 -20   1  15       88.49       95.07      5.05 o
 -19   1  15        0.00        3.33      2.69 o
 -18   1  15       25.06       25.04      2.91 o
 -17   1  15       27.76       26.99      2.49 o
 -16   1  15       24.53       34.61      3.38 o
 -15   1  15       79.39       78.77      3.79 o
 -14   1  15       22.96       28.86      2.47 o
 -13   1  15       42.75       47.41      2.98 o
 -12   1  15      789.24      786.10     18.89 o
 -11   1  15      380.38      364.29      9.86 o
 -10   1  15      626.08      620.92     15.38 o
  -9   1  15      182.24      180.62      5.68 o
  -8   1  15       18.45       28.96      2.85 o
  -7   1  15     1826.50     1849.54     43.51 o
  -6   1  15       92.98       72.61      2.98 o
  -5   1  15       83.59       91.97      6.00 o
  -4   1  15       48.95       33.62      2.79 o
  -3   1  15        7.85        8.02      1.40 o
  -2   1  15        3.37       -0.30      1.42 o
  -1   1  15      336.68      350.67     11.49 o
   0   1  15       32.79       47.33      3.22 o
   1   1  15     2451.60     2278.97     58.19 o
   2   1  15      712.80      700.51     20.66 o
   3   1  15      392.46      390.45     12.68 o
   4   1  15        0.63        0.88      1.81 o
   5   1  15        0.00        0.10      2.08 o
   6   1  15       17.96       20.37      3.11 o
   7   1  15      217.85      215.53      7.91 o
   8   1  15        0.16       -0.02      1.99 o
   9   1  15        0.08        1.92      2.48 o
  10   1  15       25.30       29.82      4.47 o
  11   1  15        3.73        7.12      3.44 o
  12   1  15        0.00       -3.00      2.98 o
 -21   2  15       56.92       50.44      4.93 o
 -20   2  15       20.66       20.88      3.19 o
 -19   2  15       31.00       32.02      7.63 o
 -18   2  15       31.12       33.28      3.60 o
 -17   2  15        7.66        3.70      1.94 o
 -16   2  15        0.00        2.28      1.74 o
 -15   2  15       95.26       86.30      4.21 o
 -14   2  15       97.05      105.11      4.12 o
 -13   2  15      213.75      216.52      7.17 o
 -12   2  15      289.43      306.81      8.73 o
 -11   2  15       31.12       34.16      2.36 o
 -10   2  15      371.13      323.17      9.07 o
  -9   2  15       74.42       89.45      4.24 o
  -8   2  15      526.87      497.27     14.84 o
  -7   2  15     1158.26     1065.41     28.31 o
  -6   2  15      106.16      104.11      4.67 o
  -5   2  15      125.28      118.77      6.00 o
  -4   2  15       50.64       48.10      3.18 o
  -3   2  15       78.18       58.23      5.86 o
  -2   2  15       28.21       31.26      3.33 o
  -1   2  15      186.31      190.61      7.32 o
   0   2  15      178.97      184.57     12.56 o
   1   2  15      544.18      600.80     18.24 o
   2   2  15      891.04      988.45     45.57 o
   3   2  15      104.33      105.65      6.89 o
   4   2  15      188.42      168.81      8.71 o
   5   2  15       23.76       24.83      3.34 o
   6   2  15       66.34       72.46      4.18 o
   7   2  15       18.81       24.36      2.68 o
   8   2  15       11.18       11.63      2.41 o
   9   2  15       20.04       13.71      2.57 o
  10   2  15        2.89        2.95      2.30 o
  11   2  15        0.50       -1.88      2.11 o
 -19   3  15       64.94       74.83      7.70 o
 -18   3  15       31.17       27.22      3.17 o
 -17   3  15       64.42       63.09      3.72 o
 -16   3  15        0.02       -0.02      2.55 o
 -15   3  15       23.94       31.00      3.26 o
 -14   3  15        9.77       12.85      2.58 o
 -13   3  15       35.15       43.10      3.73 o
 -12   3  15       71.20       68.74      4.05 o
 -11   3  15      126.97      114.55      5.12 o
 -10   3  15       84.51       86.19      5.95 o
  -9   3  15      168.19      179.59      7.14 o
  -8   3  15      132.34      145.03      5.97 o
  -7   3  15       25.67       34.37      2.92 o
  -6   3  15        0.33        2.27      2.05 o
  -5   3  15       38.64       50.12      3.51 o
  -4   3  15      746.96      781.21     31.46 o
  -3   3  15        0.02       -1.99      2.95 o
  -2   3  15        2.46        5.42      2.22 o
  -1   3  15       22.99       21.36      3.09 o
   0   3  15       79.04       88.67      6.27 o
   1   3  15      422.80      491.36     64.39 o
   2   3  15       49.31       52.44      7.04 o
   3   3  15      510.73      516.77     18.85 o
   4   3  15       52.04       48.30      4.32 o
   5   3  15       85.64       92.34      5.76 o
   6   3  15       17.87       10.98      2.96 o
   7   3  15       38.03       43.22      6.53 o
   8   3  15        2.83        5.72      2.26 o
   9   3  15      113.00      121.19      7.62 o
  10   3  15       11.13       15.96      3.29 o
 -16   4  15        3.80        0.19      2.70 o
 -15   4  15       25.07       26.26      3.25 o
 -14   4  15        2.18       -1.44      2.09 o
 -13   4  15       67.31       58.90      4.40 o
 -12   4  15       56.36       56.96      4.31 o
 -11   4  15        9.20       18.47      2.89 o
 -10   4  15       45.18       61.61      3.99 o
  -9   4  15      159.43      170.75      6.86 o
  -8   4  15      155.67      117.01      5.76 o
  -7   4  15      478.37      519.28     15.82 o
  -6   4  15      272.68      268.83      9.42 o
  -5   4  15       64.54       58.70      5.40 o
  -4   4  15      118.27      115.77      6.92 o
  -3   4  15        3.00        5.04      2.98 o
  -2   4  15       70.73       73.50      5.87 o
  -1   4  15       45.02       42.81      4.68 o
   0   4  15      379.16      383.02     18.00 o
   1   4  15       80.47       75.93      5.88 o
   2   4  15      139.83      133.89      8.43 o
   3   4  15       27.25       25.17      5.30 o
   4   4  15      108.52      120.34     14.64 o
   5   4  15       58.28       59.53      7.84 o
   6   4  15       82.21       60.07     27.71 o
  -9   5  15       21.79       23.20      3.93 o
  -8   5  15        0.14       -0.94      2.13 o
  -7   5  15        4.43       -0.26      1.95 o
  -6   5  15      218.48      222.83     10.01 o
  -5   5  15        7.44       16.43      2.95 o
  -4   5  15      118.07      109.57      5.89 o
  -3   5  15       12.35       14.83      2.87 o
  -2   5  15        1.57        2.19      3.16 o
  -1   5  15        7.70        6.90      3.04 o
   0   5  15      132.24      138.54      8.66 o
 -22   0  16      242.53      269.94     16.71 o
 -21   0  16       78.32      101.85      8.68 o
 -20   0  16      293.19      284.64     13.10 o
 -19   0  16      106.83      104.38      6.70 o
 -18   0  16      104.95      129.14      9.97 o
 -17   0  16        1.77       -2.82      2.39 o
 -16   0  16      384.72      418.18     17.51 o
 -15   0  16      386.11      444.89     18.43 o
 -14   0  16      279.13      279.66     12.59 o
 -13   0  16      702.80      633.14     53.83 o
 -12   0  16     1217.38     1291.61     45.36 o
 -11   0  16      556.75      540.67     21.43 o
 -10   0  16     1402.26     1245.55     43.82 o
  -9   0  16       21.99       26.29      3.20 o
  -8   0  16        1.13        4.97      1.64 o
  -7   0  16      404.35      432.55     14.80 o
  -6   0  16       86.53       92.37      4.56 o
  -5   0  16      751.48      697.14     22.11 o
  -4   0  16        1.17        2.05      1.55 o
  -3   0  16      542.18      513.70     17.04 o
  -2   0  16      442.35      413.57     14.27 o
  -1   0  16        0.14        1.37      1.63 o
   0   0  16       32.04       30.79      3.74 o
   1   0  16     1893.79     1685.61    156.02 o
   2   0  16      234.14      233.95     13.17 o
   3   0  16        0.45        0.52      4.67 o
   4   0  16      801.77      816.74     55.97 o
   5   0  16      560.10      571.72     24.92 o
   6   0  16       14.22       17.06      3.25 o
   7   0  16      147.78      146.30     12.51 o
   8   0  16        0.38        0.15      3.75 o
   9   0  16       65.10       57.40      7.80 o
  10   0  16       30.03       35.62      6.62 o
  11   0  16      386.74      416.53     27.82 o
  12   0  16       12.06        2.35      4.56 o
 -22   1  16      113.78      127.27      7.80 o
 -21   1  16        0.77       -1.69      2.18 o
 -20   1  16        0.02       -0.71      2.09 o
 -19   1  16        6.76        6.80      2.75 o
 -18   1  16        1.74        1.62      2.02 o
 -17   1  16       87.66       80.88      3.97 o
 -16   1  16        2.44        1.47      1.82 o
 -15   1  16       15.37       16.72      2.89 o
 -14   1  16      151.96      158.70      5.93 o
 -13   1  16      478.08      455.58     13.12 o
 -12   1  16     2927.40     2856.70     63.91 o
 -11   1  16      272.67      294.31      9.23 o
 -10   1  16       68.61       58.04      2.86 o
  -9   1  16     1800.66     1812.28     38.96 o
  -8   1  16      217.62      210.50      6.39 o
  -7   1  16       10.97       12.36      1.56 o
  -6   1  16       20.80       29.70      2.06 o
  -5   1  16      595.98      595.55     17.20 o
  -4   1  16      320.53      311.11      9.01 o
  -3   1  16       36.59       27.82      2.16 o
  -2   1  16        4.43        3.02      1.57 o
  -1   1  16        7.18        7.58      1.86 o
   0   1  16      302.38      285.15      9.85 o
   1   1  16       53.16       61.94      3.73 o
   2   1  16       76.50       80.47      4.19 o
   3   1  16      721.42      682.14     20.30 o
   4   1  16      303.10      314.37     10.83 o
   5   1  16      262.12      272.36     11.71 o
   6   1  16       72.25       70.94      4.89 o
   7   1  16        0.00       -0.78      2.27 o
   8   1  16       35.54       40.64      3.93 o
   9   1  16       10.11       13.60      4.19 o
  10   1  16       26.21       30.01      4.69 o
  11   1  16       44.79       41.87      5.26 o
  12   1  16        0.14       -6.18      4.12 o
 -21   2  16       15.51       14.53      2.69 o
 -20   2  16        2.55        4.17      2.32 o
 -19   2  16      188.36      227.15     11.27 o
 -18   2  16       10.85        9.71      2.47 o
 -17   2  16      109.98      119.22      5.03 o
 -16   2  16        0.55       -0.33      1.97 o
 -15   2  16        3.19        4.11      1.64 o
 -14   2  16        0.15        2.14      1.56 o
 -13   2  16       10.13       10.03      1.74 o
 -12   2  16      131.07      130.44      4.69 o
 -11   2  16        4.35        6.42      1.81 o
 -10   2  16       64.07       74.55      3.99 o
  -9   2  16     1494.48     1499.19     38.11 o
  -8   2  16       29.87       34.97      2.83 o
  -7   2  16      671.21      660.05     18.89 o
  -6   2  16      683.04      653.82     18.74 o
  -5   2  16       85.23       72.94      4.52 o
  -4   2  16       22.11       28.65      2.64 o
  -3   2  16      659.35      655.78     31.47 o
  -2   2  16      355.29      325.78     12.72 o
  -1   2  16       23.61       36.76      3.00 o
   0   2  16     1035.32     1055.88     29.42 o
   1   2  16      278.57      298.68     10.48 o
   2   2  16       11.81       16.78      2.93 o
   3   2  16        0.08        0.15      2.21 o
   4   2  16       32.02       36.58      3.78 o
   5   2  16       42.99       46.26      5.06 o
   6   2  16       57.92       71.33     13.32 o
   7   2  16       45.24       42.60      5.36 o
   8   2  16       70.33       77.67      4.44 o
   9   2  16        3.03       -0.18      2.19 o
  10   2  16       29.94       37.50      3.45 o
  11   2  16        3.55        5.81      4.34 o
 -19   3  16       63.92       54.75      5.37 o
 -18   3  16       11.02        9.04      3.66 o
 -17   3  16       10.76       10.79      2.59 o
 -16   3  16       20.58       33.19      3.39 o
 -15   3  16      135.94      154.20      7.33 o
 -14   3  16        1.99        4.98      2.33 o
 -13   3  16      139.01      150.70      6.17 o
 -12   3  16        5.90        4.71      2.00 o
 -11   3  16      109.80      100.92      4.81 o
 -10   3  16       30.35       26.63      3.34 o
  -9   3  16       71.18       79.60      4.18 o
  -8   3  16     1325.96     1380.12     35.74 o
  -7   3  16       32.12       31.65      3.05 o
  -6   3  16      439.80      448.70     13.93 o
  -5   3  16       43.06       54.37      3.51 o
  -4   3  16      102.42       91.73      4.55 o
  -3   3  16       38.82       41.13      3.78 o
  -2   3  16      224.05      220.69      9.63 o
  -1   3  16      545.87      525.77     19.00 o
   0   3  16        0.30       -5.05      3.68 o
   1   3  16        1.25        5.41      3.86 o
   2   3  16      302.81      300.24     14.88 o
   3   3  16       20.25       24.76      3.36 o
   4   3  16      153.59      146.61      7.58 o
   5   3  16       10.42        7.42      4.15 o
   6   3  16      134.48      139.27      7.57 o
   7   3  16        0.03        1.33      2.93 o
   8   3  16       25.61       27.58      3.79 o
   9   3  16      125.24      133.79     13.76 o
 -15   4  16        0.07        0.57      2.24 o
 -14   4  16        0.84        0.96      2.31 o
 -13   4  16       79.51       78.01      5.92 o
 -12   4  16      301.97      308.91     12.03 o
 -11   4  16       12.60       11.84      2.68 o
 -10   4  16       56.41       63.43      3.98 o
  -9   4  16      160.30      160.03      7.82 o
  -8   4  16       85.31       80.48      5.48 o
  -7   4  16      428.51      418.01     15.16 o
  -6   4  16        5.40        5.18      2.12 o
  -5   4  16       35.83       25.46      2.83 o
  -4   4  16        5.64        8.89      2.26 o
  -3   4  16       72.09       69.26      5.46 o
  -2   4  16      157.39      166.62      9.81 o
  -1   4  16      134.92      130.35     13.58 o
   0   4  16       90.25       84.13      7.76 o
   1   4  16       89.05      103.15     10.34 o
   2   4  16        0.04        7.71      3.01 o
   3   4  16      197.28      218.70     11.94 o
   4   4  16        4.04        2.94      2.91 o
   5   4  16        2.84        3.05      2.96 o
  -7   5  16        9.16        8.62      2.96 o
  -6   5  16       25.09       26.94      3.07 o
  -5   5  16       23.13       23.67      4.66 o
  -4   5  16        0.41        1.28      2.17 o
  -3   5  16       13.99       14.59      2.83 o
 -21   1  17        0.00       -1.24      2.22 o
 -20   1  17        8.75       10.20      4.01 o
 -19   1  17       71.96       83.53      6.50 o
 -18   1  17        0.92        2.26      1.76 o
 -17   1  17        6.03        4.32      2.00 o
 -16   1  17       13.48       15.24      3.53 o
 -15   1  17       10.37        7.37      1.96 o
 -14   1  17        1.66        1.47      1.79 o
 -13   1  17        0.02       -1.51      1.63 o
 -12   1  17       11.54       11.29      1.95 o
 -11   1  17      714.20      724.66     17.68 o
 -10   1  17      895.88      896.94     21.20 o
  -9   1  17      262.46      263.50      7.66 o
  -8   1  17      478.01      485.48     12.61 o
  -7   1  17       46.31       46.96      2.58 o
  -6   1  17       68.26       54.41      3.27 o
  -5   1  17        2.33        8.57      1.82 o
  -4   1  17        3.38        4.26      1.67 o
  -3   1  17        0.33       -0.57      1.28 o
  -2   1  17       75.46       62.52      3.18 o
  -1   1  17       50.13       51.71      3.38 o
   0   1  17        0.37        0.67      1.66 o
   1   1  17      141.66      135.10      7.08 o
   2   1  17        0.09       -0.25      1.68 o
   3   1  17      443.94      467.48     15.11 o
   4   1  17        0.01        1.09      2.12 o
   5   1  17       74.74       80.58      5.16 o
   6   1  17      130.39      144.49      7.16 o
   7   1  17       10.30       15.77      3.01 o
   8   1  17        0.04       -0.73      2.48 o
   9   1  17      135.45      171.38     10.22 o
  10   1  17       41.98       51.97      5.53 o
  11   1  17       69.51       76.41      6.56 o
 -20   2  17       41.11       34.16      3.38 o
 -19   2  17       21.96       28.05      3.15 o
 -18   2  17       11.80        7.21      2.42 o
 -17   2  17       14.28       16.29      2.66 o
 -16   2  17      104.98      107.75      5.36 o
 -15   2  17       63.27       65.70      3.67 o
 -14   2  17      474.83      481.77     12.73 o
 -13   2  17      106.83      117.12      5.10 o
 -12   2  17      271.61      250.22      8.74 o
 -11   2  17      295.84      287.06     16.59 o
 -10   2  17     1550.27     1533.56     38.96 o
  -9   2  17      294.55      290.10      9.80 o
  -8   2  17       32.85       41.53      3.03 o
  -7   2  17       12.18       13.27      2.13 o
  -6   2  17       23.22       15.78      2.21 o
  -5   2  17      126.42      118.63      9.15 o
  -4   2  17       38.41       32.22      2.80 o
  -3   2  17        2.37        4.91      1.82 o
  -2   2  17      614.34      618.55     21.67 o
  -1   2  17       96.00       98.64      5.53 o
   0   2  17       41.97       42.24      3.24 o
   1   2  17       22.31       30.40      3.73 o
   2   2  17        0.13        2.03      2.34 o
   3   2  17       16.97       18.67      3.13 o
   4   2  17      117.19      111.41      9.09 o
   5   2  17       22.54       26.88      3.51 o
   6   2  17       23.92       23.42      3.40 o
   7   2  17        2.16       -0.53      3.19 o
   8   2  17       58.30       49.61      4.45 o
   9   2  17        2.81        0.98      2.14 o
  10   2  17       25.88       29.25      4.97 o
 -18   3  17       91.73       87.73      5.18 o
 -17   3  17        2.56        4.58      2.87 o
 -16   3  17        0.11       -0.72      2.87 o
 -15   3  17        1.01        2.08      2.21 o
 -14   3  17       43.72       52.53      4.30 o
 -13   3  17       79.34       80.78      4.29 o
 -12   3  17      107.41      123.10      5.48 o
 -11   3  17      116.85      117.84      5.60 o
 -10   3  17      102.17      107.83      5.03 o
  -9   3  17       25.26       33.03      3.04 o
  -8   3  17       11.87       12.78      2.46 o
  -7   3  17        4.09        3.49      1.88 o
  -6   3  17        5.58        4.44      1.98 o
  -5   3  17      299.48      345.79     13.56 o
  -4   3  17       16.28       27.55      2.78 o
  -3   3  17        8.01       21.71      4.86 o
  -2   3  17       64.34       66.14      4.83 o
  -1   3  17      240.76      266.69     14.22 o
   0   3  17        2.88        0.96      2.46 o
   1   3  17       41.97       41.62      4.73 o
   2   3  17      110.00      108.33      7.28 o
   3   3  17       36.68       34.61      4.45 o
   4   3  17       10.68       13.03      5.21 o
   5   3  17        1.26       -2.20      2.60 o
   6   3  17        5.25       10.37      3.09 o
   7   3  17        0.06       -0.69      2.58 o
 -14   4  17       42.38       47.63      4.08 o
 -13   4  17        2.84        2.22      2.44 o
 -12   4  17        0.18        3.75      3.28 o
 -11   4  17        9.85       10.46      2.70 o
 -10   4  17       22.82       19.79      2.68 o
  -9   4  17      186.00      196.94     16.20 o
  -8   4  17       51.28       52.46      5.22 o
  -7   4  17        3.07        2.96      2.05 o
  -6   4  17        0.03       -0.02      1.86 o
  -5   4  17        7.93       10.03      2.32 o
  -4   4  17        7.46        7.41      2.19 o
  -3   4  17        3.23        7.04      2.50 o
  -2   4  17       52.24       65.16      7.18 o
  -1   4  17        6.60        3.15      3.13 o
   0   4  17      112.43      137.26     15.20 o
   1   4  17      190.71      228.16     14.17 o
   2   4  17        6.67        8.85      5.19 o
   3   4  17        1.06        1.58      2.76 o
   4   4  17      141.77      163.24      9.83 o
 -21   0  18       31.63       29.80      5.52 o
 -20   0  18       50.50       47.32      9.16 o
 -19   0  18        0.00       -0.35      2.71 o
 -18   0  18       32.05       34.04      5.37 o
 -17   0  18      421.96      462.19     19.22 o
 -16   0  18      423.57      462.28     19.27 o
 -15   0  18     1093.53     1060.16     38.16 o
 -14   0  18     1032.81      979.86     35.91 o
 -13   0  18       12.31       16.60      3.04 o
 -12   0  18     3209.76     3286.96    103.12 o
 -11   0  18       17.77       20.73      3.39 o
 -10   0  18        0.00        2.14      2.17 o
  -9   0  18      337.89      346.29     14.93 o
  -8   0  18       51.00       42.62      4.00 o
  -7   0  18       25.62       20.60      3.04 o
  -6   0  18       56.07       86.51      4.52 o
  -5   0  18       33.16       32.33      2.93 o
  -4   0  18      142.63      164.40      7.00 o
  -3   0  18      215.29      159.30      6.88 o
  -2   0  18       78.58       58.98      3.91 o
  -1   0  18      166.00      192.80     10.37 o
   0   0  18      122.00      118.93      7.46 o
   1   0  18      613.57      594.46     25.71 o
   2   0  18        8.57        7.30      2.81 o
   3   0  18       26.09       22.17      3.62 o
   4   0  18        0.40       -3.63      2.42 o
   5   0  18      120.20      122.21     13.10 o
   6   0  18       12.11        7.43      4.93 o
   7   0  18      496.11      492.19     31.64 o
   8   0  18      218.93      244.92     18.25 o
   9   0  18        1.37       -2.06      3.83 o
  10   0  18      119.05      105.68     10.67 o
 -21   1  18       19.30       16.32      2.89 o
 -20   1  18        0.74        4.94      3.49 o
 -19   1  18      313.54      311.54     11.24 o
 -18   1  18      205.60      212.37     10.07 o
 -17   1  18      109.73      112.51      5.85 o
 -16   1  18       80.47       90.56      4.76 o
 -15   1  18       91.97      104.10      4.64 o
 -14   1  18      773.98      819.69     26.56 o
 -13   1  18     1162.31     1208.79     30.28 o
 -12   1  18      651.02      673.40     18.42 o
 -11   1  18       23.12       28.87      2.57 o
 -10   1  18      152.31      157.42      6.81 o
  -9   1  18      404.08      409.87     11.09 o
  -8   1  18       84.24       72.17      3.83 o
  -7   1  18      430.73      394.55     12.29 o
  -6   1  18       64.50       54.69      3.41 o
  -5   1  18      220.92      194.20      7.07 o
  -4   1  18      674.75      627.34     18.05 o
  -3   1  18      249.11      234.60      7.32 o
  -2   1  18      170.74      126.97      5.22 o
  -1   1  18        1.80        2.88      1.67 o
   0   1  18      503.09      427.83     13.79 o
   1   1  18       57.11       51.11      3.57 o
   2   1  18      342.49      326.44     11.20 o
   3   1  18        6.34        4.34      2.03 o
   4   1  18      247.12      250.79     10.62 o
   5   1  18       10.92       18.17      3.11 o
   6   1  18      223.15      251.54     10.75 o
   7   1  18       21.75       19.87      3.18 o
   8   1  18       17.68       19.77      3.96 o
   9   1  18       29.85       24.76      4.75 o
  10   1  18        2.33        2.88      3.36 o
 -20   2  18        0.27       -1.54      2.31 o
 -19   2  18       36.10       37.16      3.55 o
 -18   2  18       29.70       35.08      3.30 o
 -17   2  18       14.76       11.12      2.47 o
 -16   2  18       38.15       36.35      4.34 o
 -15   2  18        0.23        0.94      2.23 o
 -14   2  18      273.44      247.61     18.41 o
 -13   2  18       31.15       39.38      4.81 o
 -12   2  18       80.55       75.29      4.10 o
 -11   2  18      123.81      119.94      5.23 o
 -10   2  18       81.65       84.53      4.23 o
  -9   2  18      121.65      113.78      5.05 o
  -8   2  18      602.24      599.49     17.60 o
  -7   2  18      283.63      280.26     12.22 o
  -6   2  18      128.84      130.28      5.80 o
  -5   2  18       30.53       31.27      3.58 o
  -4   2  18       32.07       22.78      2.56 o
  -3   2  18      132.19      130.38      5.55 o
  -2   2  18      220.02      209.96     18.06 o
  -1   2  18      237.44      213.38     13.80 o
   0   2  18       18.95       18.32      2.80 o
   1   2  18       72.80       78.60      4.33 o
   2   2  18       54.99       56.45      8.21 o
   3   2  18      139.02      127.05      7.94 o
   4   2  18       18.88       25.74      3.40 o
   5   2  18       12.07        8.43      2.73 o
   6   2  18      114.04      124.22      7.03 o
   7   2  18       38.67       43.10      4.52 o
   8   2  18        3.14        3.63      2.87 o
 -18   3  18       13.76       10.79      2.81 o
 -17   3  18        3.32        6.65      3.06 o
 -16   3  18       65.83       57.73      4.45 o
 -15   3  18       22.47       19.03      2.90 o
 -14   3  18        0.50        3.29      2.31 o
 -13   3  18       22.52       22.52      2.62 o
 -12   3  18        9.03       10.70      2.24 o
 -11   3  18       86.55       87.71      4.64 o
 -10   3  18       35.13       52.92      3.70 o
  -9   3  18      271.58      253.67      9.01 o
  -8   3  18       72.94       79.82      4.17 o
  -7   3  18      182.93      196.49      7.56 o
  -6   3  18      247.43      253.50      9.04 o
  -5   3  18      282.47      263.41      9.25 o
  -4   3  18      393.95      370.53     12.10 o
  -3   3  18      163.34      166.28      6.61 o
  -2   3  18        4.58        5.25      2.41 o
  -1   3  18       61.53       56.25     10.71 o
   0   3  18       17.74       23.03      3.81 o
   1   3  18       28.81       35.12      4.59 o
   2   3  18        0.35        2.38      2.66 o
   3   3  18       12.06       18.66      3.67 o
   4   3  18      108.60      133.65     12.40 o
   5   3  18       43.33       57.64      5.02 o
   6   3  18       10.75       12.10      3.20 o
 -14   4  18       13.69       15.62      2.98 o
 -13   4  18        8.87        5.83      2.56 o
 -12   4  18       22.89       32.42      3.63 o
 -11   4  18       16.34       17.30      2.70 o
 -10   4  18        4.35        3.50      2.07 o
  -9   4  18      158.76      179.91      7.24 o
  -8   4  18      294.67      308.21     12.40 o
  -7   4  18       25.69       25.64      2.91 o
  -6   4  18       22.58       28.15      3.07 o
  -5   4  18        4.67        7.56      2.21 o
  -4   4  18        2.70        3.68      3.71 o
  -3   4  18       21.86       33.37      3.61 o
  -2   4  18        0.01        0.84      2.69 o
  -1   4  18       84.49       77.94     14.94 o
   0   4  18      165.98      173.64     11.48 o
   1   4  18       14.31       15.08      4.05 o
   2   4  18       43.49       36.20      4.74 o
 -20   1  19      230.97      265.03     31.35 o
 -19   1  19        0.34        1.15      1.97 o
 -18   1  19        0.18       -1.06      1.89 o
 -17   1  19      116.28      129.97      5.39 o
 -16   1  19        0.05       -0.32      1.78 o
 -15   1  19        7.82        5.19      1.97 o
 -14   1  19      282.15      262.89      8.67 o
 -13   1  19       50.65       51.99      3.32 o
 -12   1  19       51.19       50.36      6.92 o
 -11   1  19      450.10      480.48     15.25 o
 -10   1  19        0.00       -0.49      1.94 o
  -9   1  19       34.63       38.38      4.09 o
  -8   1  19        0.01       -1.07      1.54 o
  -7   1  19        0.11       -2.21      1.47 o
  -6   1  19      378.06      390.41     14.85 o
  -5   1  19       88.42       96.16      4.42 o
  -4   1  19       49.07       67.57      3.93 o
  -3   1  19        8.47        7.54      1.93 o
  -2   1  19      287.23      240.05      7.57 o
  -1   1  19       18.92       15.10      2.82 o
   0   1  19        8.49       11.17      2.09 o
   1   1  19       30.04       26.03      2.73 o
   2   1  19       14.28       15.71      2.37 o
   3   1  19      219.31      210.74      9.36 o
   4   1  19        4.85       10.04      2.60 o
   5   1  19      111.05      122.70      6.55 o
   6   1  19       63.14       65.49      5.02 o
   7   1  19       18.38       16.72      3.85 o
   8   1  19       18.01       26.63      6.00 o
 -19   2  19       64.38       58.14      4.26 o
 -18   2  19       13.73       14.36      4.04 o
 -17   2  19       40.76       42.81      4.86 o
 -16   2  19       64.20       54.25      4.15 o
 -15   2  19       41.84       32.54      3.54 o
 -14   2  19      143.57      139.47      6.74 o
 -13   2  19       72.56       72.87      4.09 o
 -12   2  19       69.52       78.81      4.15 o
 -11   2  19        0.53        1.14      1.82 o
 -10   2  19        0.21        2.95      2.42 o
  -9   2  19       52.09       52.81      3.54 o
  -8   2  19       20.96       24.43      2.62 o
  -7   2  19       32.77       39.29      3.58 o
  -6   2  19       24.93       36.40      2.97 o
  -5   2  19        9.40       11.09      3.28 o
  -4   2  19      137.64      118.30      6.81 o
  -3   2  19        0.05        1.46      1.79 o
  -2   2  19      253.88      217.99      9.60 o
  -1   2  19        8.76       17.63      2.89 o
   0   2  19      339.31      320.12     13.64 o
   1   2  19       19.88       21.61      4.82 o
   2   2  19       10.68       14.66      2.89 o
   3   2  19       21.69       29.65      3.53 o
   4   2  19       47.50       53.24      4.46 o
   5   2  19       33.90       38.58      4.55 o
   6   2  19       59.86       69.45      5.20 o
   7   2  19       11.11        8.27      5.32 o
 -17   3  19       29.71       33.47      4.31 o
 -16   3  19       39.12       44.77      5.13 o
 -15   3  19        2.78        0.25      2.29 o
 -14   3  19        7.23        6.67      2.24 o
 -13   3  19       18.54       15.56      2.48 o
 -12   3  19        1.83        1.52      2.02 o
 -11   3  19        5.90       12.09      2.37 o
 -10   3  19       43.93       57.56      3.85 o
  -9   3  19       13.94       16.40      2.49 o
  -8   3  19       28.12       28.28      2.92 o
  -7   3  19      104.13      102.38      4.88 o
  -6   3  19        0.22        3.63      2.22 o
  -5   3  19       23.86       24.18      2.77 o
  -4   3  19        0.04        2.84      1.97 o
  -3   3  19       40.22       50.25      4.41 o
  -2   3  19       17.55       26.44      3.40 o
  -1   3  19        6.88        4.83      2.95 o
   0   3  19       31.18       34.07      6.73 o
   1   3  19      143.70      136.33     11.74 o
   2   3  19        2.79        7.56      3.13 o
   3   3  19        1.28        5.37      3.02 o
   4   3  19       12.81       18.17      3.90 o
   5   3  19        0.18        2.54      3.79 o
 -12   4  19       23.92       16.75      3.12 o
 -11   4  19        2.06        3.35      2.21 o
 -10   4  19      247.59      285.58     10.11 o
  -9   4  19        0.39       -1.77      1.84 o
  -8   4  19       58.91       66.47      4.37 o
  -7   4  19      197.72      212.18     10.39 o
  -6   4  19       17.52       22.82      2.87 o
  -5   4  19      126.89      131.71      6.01 o
  -4   4  19        1.81        5.58      2.50 o
  -3   4  19       43.38       31.59      3.60 o
  -2   4  19       94.79       96.39      7.02 o
  -1   4  19      209.65      236.75     24.91 o
   0   4  19        0.05        1.76      2.82 o
 -20   0  20      154.79      155.07      8.73 o
 -19   0  20      223.61      250.43     12.16 o
 -18   0  20       74.83       83.20      6.01 o
 -17   0  20      205.81      206.00     10.48 o
 -16   0  20       56.82       55.22      8.72 o
 -15   0  20       13.02        7.73      4.86 o
 -14   0  20       20.40       18.24      3.38 o
 -13   0  20      525.42      536.53     21.75 o
 -12   0  20       11.67       13.07      3.24 o
 -11   0  20        3.46        4.67      2.69 o
 -10   0  20       47.45       53.95      4.75 o
  -9   0  20       20.91       18.70      4.71 o
  -8   0  20      186.55      200.99     10.82 o
  -7   0  20      685.27      648.18     38.45 o
  -6   0  20        1.93        4.99      3.20 o
  -5   0  20      841.42      651.34     77.05 o
  -4   0  20      201.69      188.95     10.32 o
  -3   0  20       53.41       32.83      8.65 o
  -2   0  20       70.72       56.87      4.97 o
  -1   0  20      103.72       99.13      6.70 o
   0   0  20       19.44       17.61      4.01 o
   1   0  20       62.84       54.96      5.33 o
   2   0  20       80.77       84.09      6.28 o
   3   0  20      206.61      205.72     23.22 o
   4   0  20       12.79       11.59      3.38 o
   5   0  20        4.83        7.21      4.71 o
   6   0  20        0.93        0.22      4.05 o
   7   0  20       15.58       12.73      5.08 o
   8   0  20        0.28        0.88      4.49 o
 -20   1  20       54.54       58.28      5.31 o
 -19   1  20       62.91       67.13      4.00 o
 -18   1  20        6.17        8.05      2.20 o
 -17   1  20        0.41       -2.68      1.94 o
 -16   1  20        3.56        0.76      1.89 o
 -15   1  20       31.94       39.11      3.04 o
 -14   1  20       53.22       48.39      3.49 o
 -13   1  20       13.23       23.50      2.51 o
 -12   1  20       53.81       54.12      4.63 o
 -11   1  20        2.99        4.17      2.16 o
 -10   1  20       96.38       87.81      8.26 o
  -9   1  20       47.48       52.60      3.95 o
  -8   1  20      187.31      178.28      9.21 o
  -7   1  20       92.08      139.33      5.71 o
  -6   1  20       17.20       24.34      3.46 o
  -5   1  20       14.30       26.67      2.59 o
  -4   1  20      770.87      628.56     18.29 o
  -3   1  20      115.88      116.62      5.09 o
  -2   1  20       15.36       14.82      2.20 o
  -1   1  20        0.22       -0.18      1.57 o
   0   1  20      124.83      132.52     10.20 o
   1   1  20       41.51       34.34      3.06 o
   2   1  20       64.52       70.84      4.09 o
   3   1  20       94.79       89.90      5.38 o
   4   1  20        2.20        5.45      2.41 o
   5   1  20       77.65       80.28      7.10 o
   6   1  20       48.27       43.02      4.18 o
   7   1  20      179.09      182.91     10.59 o
 -19   2  20        1.78       -0.60      2.91 o
 -18   2  20       17.50       17.81      4.75 o
 -17   2  20        0.09        0.06      2.28 o
 -16   2  20       51.32       52.02      4.11 o
 -15   2  20      146.13      173.56      7.95 o
 -14   2  20      208.69      218.69      9.20 o
 -13   2  20       96.50       74.48      5.88 o
 -12   2  20      134.41      143.50      5.99 o
 -11   2  20       41.52       45.48      3.36 o
 -10   2  20       20.26       23.40      2.59 o
  -9   2  20        1.66        3.18      1.89 o
  -8   2  20        5.48       10.02      2.18 o
  -7   2  20       41.52       40.81      3.26 o
  -6   2  20      235.47      243.35      8.69 o
  -5   2  20        9.18       12.54      2.24 o
  -4   2  20      151.86      151.81      6.17 o
  -3   2  20       99.34       79.74      4.84 o
  -2   2  20        8.47       11.14      2.24 o
  -1   2  20      151.92      144.78     10.24 o
   0   2  20       49.59       52.68      7.21 o
   1   2  20       43.97       57.56      5.43 o
   2   2  20       14.25       25.41      5.92 o
   3   2  20        1.17        1.97      2.56 o
   4   2  20       18.98       22.84      4.79 o
   5   2  20       50.55       68.82      5.14 o
   6   2  20        0.33        0.37      2.48 o
 -16   3  20        2.97        2.81      3.06 o
 -15   3  20        1.85        0.94      2.92 o
 -14   3  20       52.85       54.31      3.90 o
 -13   3  20      138.41      147.56      6.23 o
 -12   3  20       20.10       23.44      2.83 o
 -11   3  20       38.15       54.96      3.79 o
 -10   3  20      184.11      187.96      9.21 o
  -9   3  20        3.98        6.70      2.24 o
  -8   3  20       55.66       62.71      6.41 o
  -7   3  20      124.70      133.17      9.29 o
  -6   3  20       52.98       58.67      4.00 o
  -5   3  20       36.47       40.44      3.59 o
  -4   3  20       57.80       58.60      4.00 o
  -3   3  20       46.77       40.70      3.58 o
  -2   3  20       11.12       11.51      3.48 o
  -1   3  20        0.06       -2.29      2.35 o
   0   3  20       21.36       28.55      4.08 o
   1   3  20      122.65      124.62     11.85 o
   2   3  20      149.97      143.07      8.87 o
   3   3  20       50.72       47.05      5.20 o
 -10   4  20        1.10        1.89      2.20 o
  -9   4  20       66.22       76.06      4.52 o
  -8   4  20        1.60        0.89      2.04 o
  -7   4  20       41.26       48.73      3.82 o
  -6   4  20        8.56        7.93      2.37 o
  -5   4  20        0.01       -0.39      2.19 o
  -4   4  20        4.33        4.55      2.51 o
  -3   4  20        3.56        4.96      2.58 o
  -2   4  20       16.81       23.14      3.41 o
 -19   1  21       78.44       94.47      4.61 o
 -18   1  21       27.24       34.57      4.02 o
 -17   1  21        0.48       -0.46      1.90 o
 -16   1  21        3.67        1.89      2.07 o
 -15   1  21        0.06        1.70      1.90 o
 -14   1  21      144.38      136.49      7.95 o
 -13   1  21        8.09       13.25      2.72 o
 -12   1  21       23.85       21.13      2.94 o
 -11   1  21       35.71       31.05      3.24 o
 -10   1  21       63.33       57.91      4.66 o
  -9   1  21        6.82        3.16      2.19 o
  -8   1  21       20.65       18.36      3.20 o
  -7   1  21      271.96      212.58     10.97 o
  -6   1  21       20.53       25.69      3.77 o
  -5   1  21       66.84       59.12      3.67 o
  -4   1  21       27.19       40.11      5.52 o
  -3   1  21       21.98       14.61      2.21 o
  -2   1  21        2.81       -0.51      1.72 o
  -1   1  21       27.79       27.05      2.90 o
   0   1  21       26.78       32.68      3.06 o
   1   1  21       24.12       25.24      2.80 o
   2   1  21        4.14        5.00      2.39 o
   3   1  21       29.29       22.29      4.89 o
   4   1  21        0.15        1.03      2.25 o
   5   1  21        0.79        1.61      2.35 o
   6   1  21       15.18       11.88      2.94 o
 -18   2  21        4.51        4.56      2.91 o
 -17   2  21        0.63       -1.14      2.40 o
 -16   2  21        8.23        3.48      2.37 o
 -15   2  21        1.76        1.54      2.30 o
 -14   2  21       29.44       38.61      4.17 o
 -13   2  21        4.24        0.47      2.66 o
 -12   2  21        0.29        0.88      2.95 o
 -11   2  21      126.55      131.92      5.66 o
 -10   2  21        0.94        5.01      1.94 o
  -9   2  21       39.56       44.37      3.38 o
  -8   2  21       14.01       12.61      2.27 o
  -7   2  21       67.03       58.95      5.81 o
  -6   2  21      180.31      153.13      9.76 o
  -5   2  21      118.58       92.75      8.82 o
  -4   2  21       26.47       24.61      2.77 o
  -3   2  21       51.76       48.89      3.47 o
  -2   2  21       25.07       24.63      2.72 o
  -1   2  21        2.01        5.43      2.43 o
   0   2  21       54.48       50.39     12.44 o
   1   2  21       23.89       26.57      4.34 o
   2   2  21        1.81        2.93      2.94 o
   3   2  21        0.00       -2.83      3.13 o
   4   2  21       39.15       39.28      4.11 o
   5   2  21      136.40      147.92      7.82 o
 -15   3  21       28.34       29.55      4.42 o
 -14   3  21       14.78       21.70      2.79 o
 -13   3  21       24.56       24.75      2.89 o
 -12   3  21        1.11        2.39      2.07 o
 -11   3  21      105.49      106.41      6.75 o
 -10   3  21        7.48        9.54      3.79 o
  -9   3  21       21.67       23.78      2.87 o
  -8   3  21      522.72      547.82     16.71 o
  -7   3  21        4.34        6.22      2.14 o
  -6   3  21        2.07        0.12      1.93 o
  -5   3  21        6.61        7.47      2.31 o
  -4   3  21        0.56       -1.78      1.81 o
  -3   3  21        0.70        5.96      2.21 o
  -2   3  21       13.13        7.27      2.66 o
  -1   3  21       26.91       23.70      4.08 o
   0   3  21        9.15        9.79      5.56 o
   1   3  21       19.29       24.51      4.34 o
   2   3  21        7.04        7.94      3.24 o
 -19   0  22      132.86      147.06      8.43 o
 -18   0  22        0.09        0.76      2.87 o
 -17   0  22      110.10       94.01      6.38 o
 -16   0  22      196.96      186.36      9.75 o
 -15   0  22      322.26      297.34     13.78 o
 -14   0  22       42.39       54.89      5.01 o
 -13   0  22       85.09      107.88      6.66 o
 -12   0  22      413.87      411.82     25.65 o
 -11   0  22      119.18      126.34     19.13 o
 -10   0  22       24.59       31.30      6.81 o
  -9   0  22      199.47      153.07     13.10 o
  -8   0  22       74.97       83.09      8.76 o
  -7   0  22      185.56      119.59     10.97 o
  -6   0  22       97.91       65.28      8.32 o
  -5   0  22      180.33      152.12     12.73 o
  -4   0  22      229.20      175.44     14.28 o
  -3   0  22       18.77       41.40      5.23 o
  -2   0  22      113.67      101.46      6.94 o
  -1   0  22      112.86       84.90      8.35 o
   0   0  22       30.21       46.02     10.27 o
   1   0  22      100.03       95.32      6.73 o
   2   0  22       57.09       63.93      6.00 o
   3   0  22        0.09        4.31      3.13 o
   4   0  22      239.16      294.52     20.83 o
   5   0  22       68.76       70.72      8.98 o
 -19   1  22       16.35       20.75      5.45 o
 -18   1  22      177.57      189.60      7.05 o
 -17   1  22       27.56       22.45      3.21 o
 -16   1  22       22.74       27.18      3.36 o
 -15   1  22       59.65       69.54      4.81 o
 -14   1  22      166.42      160.07      7.32 o
 -13   1  22        0.06        2.40      2.29 o
 -12   1  22      238.33      228.85      9.45 o
 -11   1  22        0.81       -2.87      1.91 o
 -10   1  22       64.08       66.11      8.59 o
  -9   1  22      270.66      265.74     16.44 o
  -8   1  22      386.46      383.04     13.97 o
  -7   1  22      151.03      133.35      8.97 o
  -6   1  22      279.45      286.14     11.12 o
  -5   1  22      151.88      172.21      6.74 o
  -4   1  22       71.84       69.32      3.94 o
  -3   1  22        0.15       -0.38      2.07 o
  -2   1  22       27.02       29.60      3.41 o
  -1   1  22       33.98       34.66      6.00 o
   0   1  22        3.50        2.57      2.26 o
   1   1  22      179.24      161.28     10.34 o
   2   1  22       25.43       21.18      4.04 o
   3   1  22      121.64      142.55     12.87 o
   4   1  22        1.52        2.41      2.41 o
   5   1  22       59.69       65.74      7.98 o
 -17   2  22        5.24        3.99      2.55 o
 -16   2  22       75.29       84.11      5.08 o
 -15   2  22       33.85       25.59      4.52 o
 -14   2  22        2.67        0.82      2.27 o
 -13   2  22      296.43      315.61     12.23 o
 -12   2  22      166.57      164.78      7.61 o
 -11   2  22      127.33      130.46      6.50 o
 -10   2  22        0.96        1.40      1.90 o
  -9   2  22        0.05       -1.95      1.82 o
  -8   2  22       67.86       68.38      4.24 o
  -7   2  22       76.15       84.48      4.34 o
  -6   2  22       54.62       65.50      4.08 o
  -5   2  22        4.76        2.37      1.99 o
  -4   2  22        9.14        2.24      2.00 o
  -3   2  22        1.91        0.27      1.86 o
  -2   2  22        0.52       -0.23      1.74 o
  -1   2  22       16.37       23.18      2.80 o
   0   2  22       11.20       13.05      3.39 o
   1   2  22       47.85       52.30      7.06 o
   2   2  22      196.77      183.12     10.82 o
   3   2  22       37.97       39.77      4.99 o
 -14   3  22       65.98       54.46      6.77 o
 -13   3  22       79.12       94.47      4.92 o
 -12   3  22      124.19      115.79      5.49 o
 -11   3  22        2.31        1.42      2.06 o
 -10   3  22        6.44        7.18      2.34 o
  -9   3  22      140.32      123.71      5.67 o
  -8   3  22        6.09        7.05      2.25 o
  -7   3  22        0.72        3.65      2.14 o
  -6   3  22       68.02       64.97      4.96 o
  -5   3  22        0.00       -1.81      1.88 o
  -4   3  22        5.33        0.93      2.03 o
  -3   3  22        0.24        0.37      2.24 o
  -2   3  22       15.97       13.32      3.59 o
  -1   3  22       28.84       27.46      5.26 o
   0   3  22       19.71       13.96      3.59 o
 -18   1  23        3.02        7.04      3.14 o
 -17   1  23       15.32       12.62      2.83 o
 -16   1  23        1.08       -1.23      2.51 o
 -15   1  23       70.60       56.02      4.37 o
 -14   1  23        0.02        2.78      2.22 o
 -13   1  23       33.58       31.64      3.46 o
 -12   1  23       12.44       23.76      4.42 o
 -11   1  23       42.78       39.00      3.66 o
 -10   1  23      130.03      122.68     12.47 o
  -9   1  23        1.41        1.38      2.19 o
  -8   1  23       20.37       19.68      2.95 o
  -7   1  23      156.54      172.83      7.77 o
  -6   1  23      133.78      131.05      6.46 o
  -5   1  23       50.28       37.57      9.83 o
  -4   1  23        0.00        1.05      2.01 o
  -3   1  23       24.56       25.01      4.17 o
  -2   1  23        9.60       10.65      2.63 o
  -1   1  23      110.90      100.67      5.82 o
   0   1  23       46.56       53.26      4.50 o
   1   1  23       58.43       67.04      6.21 o
   2   1  23       37.89       53.20      4.57 o
   3   1  23       69.29       79.35      5.80 o
 -16   2  23       38.26       41.87      6.63 o
 -15   2  23        0.06        0.70      2.37 o
 -14   2  23       34.93       39.53      3.84 o
 -13   2  23       11.16       16.63      2.96 o
 -12   2  23        0.02       -1.83      2.22 o
 -11   2  23        3.30        6.07      2.46 o
 -10   2  23       89.16       80.34      6.10 o
  -9   2  23       58.01       66.55      4.06 o
  -8   2  23      194.47      197.97      7.62 o
  -7   2  23        0.15       -1.84      1.85 o
  -6   2  23       28.16       27.87      2.89 o
  -5   2  23        1.09        3.07      2.06 o
  -4   2  23        4.78        1.81      1.96 o
  -3   2  23       16.86       24.27      2.88 o
  -2   2  23        2.45        4.00      2.08 o
  -1   2  23       15.40       14.67      3.32 o
   0   2  23        0.26        1.98      2.73 o
   1   2  23       56.04       66.16      7.80 o
 -11   3  23        4.95        6.92      2.36 o
 -10   3  23       76.25       98.06      6.63 o
  -9   3  23        3.84        5.26      2.89 o
  -8   3  23       82.88      102.90      6.76 o
  -7   3  23       33.68       32.88      4.02 o
  -6   3  23       63.63       53.64      5.56 o
  -5   3  23       19.40       16.84      2.71 o
  -4   3  23        9.12        7.51      2.52 o
  -3   3  23       20.51       25.41      3.43 o
 -17   0  24        0.02       -2.69      2.68 o
 -16   0  24       30.73       42.06      4.67 o
 -15   0  24       20.22       16.03      3.55 o
 -14   0  24       29.59       27.30      6.48 o
 -13   0  24        0.52        6.40      4.34 o
 -12   0  24      491.62      503.59     32.38 o
 -11   0  24      207.33      170.15     14.35 o
 -10   0  24       55.20       73.67      8.24 o
  -9   0  24      122.06      168.60     14.13 o
  -8   0  24      480.76      413.59     27.60 o
  -7   0  24       10.44        2.50      4.12 o
  -6   0  24       33.61       19.28      5.37 o
  -5   0  24        4.42        2.50      4.12 o
  -4   0  24        0.44       -0.59      3.46 o
  -3   0  24      165.40      138.43     12.51 o
  -2   0  24        1.71       -1.55      3.83 o
  -1   0  24       94.29      126.27      9.93 o
   0   0  24      158.07      194.39     10.98 o
   1   0  24      147.90      153.16      9.44 o
   2   0  24       25.34       34.04      4.71 o
 -16   1  24       17.31       17.53      3.95 o
 -15   1  24       13.77       14.39      2.90 o
 -14   1  24        3.74        0.47      2.35 o
 -13   1  24       54.08       54.25      7.70 o
 -12   1  24        0.71        2.05      2.26 o
 -11   1  24        2.62        4.88      3.37 o
 -10   1  24       58.74       68.01      4.87 o
  -9   1  24        0.71        4.19      2.40 o
  -8   1  24       99.83       95.26     10.04 o
  -7   1  24        6.57       -0.85      2.76 o
  -6   1  24       12.90        5.00      2.97 o
  -5   1  24       73.14       49.44      5.36 o
  -4   1  24        0.09        1.92      2.19 o
  -3   1  24       88.98      101.50      5.86 o
  -2   1  24      121.46      108.25      6.18 o
  -1   1  24        0.06       -2.91      2.18 o
   0   1  24      129.49      135.92      7.94 o
   1   1  24       44.05       65.81      9.82 o
 -14   2  24        4.83        4.15      2.50 o
 -13   2  24        5.76        7.11      2.69 o
 -12   2  24      266.01      301.12     11.87 o
 -11   2  24        0.29        0.51      2.25 o
 -10   2  24       18.59       20.43      3.15 o
  -9   2  24       68.04       55.87      9.17 o
  -8   2  24       14.01       13.97      2.70 o
  -7   2  24       32.82       28.92      3.04 o
  -6   2  24      130.84      145.72     11.99 o
  -5   2  24        0.44        1.81      2.00 o
  -4   2  24        1.18        2.29      2.80 o
  -3   2  24       11.57       11.92      2.48 o
  -2   2  24        3.86        1.44      2.27 o
  -1   2  24       19.14       21.17      3.92 o
 -15   1  25        1.43        1.40      2.98 o
 -14   1  25       17.93       21.70      3.69 o
 -13   1  25       66.06       71.87      5.10 o
 -12   1  25        9.77        4.62      2.46 o
 -11   1  25      170.20      161.61      8.80 o
 -10   1  25       50.11       71.53      4.93 o
  -9   1  25      101.62      106.41      7.45 o
  -8   1  25        3.63        7.72      3.30 o
  -7   1  25        0.45       -0.64      2.68 o
  -6   1  25        0.08       -1.30      2.70 o
  -5   1  25        7.91        5.55      3.64 o
  -4   1  25       20.23       20.91      5.08 o
  -3   1  25        0.10        1.63      2.28 o
  -2   1  25       21.29       38.39      3.88 o
  -1   1  25      154.52      170.91      8.41 o
 -12   2  25      141.46      159.61      7.67 o
 -11   2  25       52.64       51.12      7.47 o
 -10   2  25      192.15      174.94      8.05 o
  -9   2  25        4.22        5.78      3.24 o
  -8   2  25        0.93        3.79      2.85 o
  -7   2  25       47.10       39.09      6.53 o
  -6   2  25       10.73       13.57      2.54 o
  -5   2  25       18.49       19.47      2.73 o
  -4   2  25       23.17       23.64      2.89 o
 -13   0  26      278.20      310.49     22.37 o
 -12   0  26        0.02        1.99      3.97 o
 -11   0  26      298.33      322.26     22.81 o
 -10   0  26       27.90       22.00      5.59 o
  -9   0  26        2.10        7.95      4.56 o
  -8   0  26      243.23      280.02     20.61 o
  -7   0  26      170.76       98.83     10.08 o
  -6   0  26       17.96       16.56      5.45 o
  -5   0  26       18.61       16.34      5.23 o
  -4   0  26       81.23       83.45      9.35 o
  -3   0  26      124.68      118.26     11.55 o
 -12   1  26      556.95      582.34     25.97 o
 -11   1  26       53.59       63.57      6.27 o
 -10   1  26        0.41       -4.10      2.73 o
  -9   1  26        9.66        2.88      4.34 o
  -8   1  26      139.44      148.56     25.94 o
  -7   1  26      191.64      173.26     10.20 o
  -6   1  26        0.01        0.50      2.88 o
  -5   1  26       24.38       26.90      4.42 o
  -4   1  26       96.68      103.73      7.49 o
 
